# Supplementary material for: Identification of novel Ack1-interacting proteins and Ack1 phosphorylated sites in mouse brain by mass spectrometry
Source: Oncotarget. 2017 Sep 15;8(60):101146–57. doi: 10.18632/oncotarget.20929 (PMC5731862; doi:10.18632/oncotarget.20929)
Supplement: Supplementary file 3 [file oncotarget-08-101146-s003.xls]

## Sheet: Sheet1
Accession	Description	Score	Coverage	# Proteins	# Unique Peptides	# Peptides	# PSMs	# AAs	MW [kDa]	calc. pI
Q9QXS6	Drebrin OS=Mus musculus GN=Dbn1 PE=1 SV=4 - [DREB_MOUSE]	439.099	38.24	1	4	20	163	706	77.2392	4.48779
	A2	Sequence	# PSMs	# Proteins	# Protein Groups	Protein Group Accessions	Modifications	ΔCn	pRS Probability	pRS Site Probabilities	q-Value	pRS Score	PEP	XCorr	Probability	Charge	MH+ [Da]	ΔM [ppm]	RT [min]	# Missed Cleavages
	High	VAEFFQGVDVIVNASSVEDIDAGAIGQR	8	2	2	Q9QXS6;Q07266		0			0		1.23568e-23	6.12009	0	3	2906.45	0.510495	31.4369	0
	High	mAPTPIPtRSPSDSSTAStPIAEQIER	5	1	1	Q9QXS6	M1(Oxidation); T8(Phospho); T19(Phospho)	0	0.0751444	T(4): 0.3; T(8): 45.7; S(10): 45.7; S(12): 18.0; S(14): 18.0; S(15): 18.0; T(16): 18.0; S(18): 18.0; T(19): 18.0	0	55.2483	1.75321e-09	5.76711	0	3	3016.34	-0.359568	21.7501	1
	High	SPsDSSTASTPIAEQIER	8	1	1	Q9QXS6	S3(Phospho)	0	0.0442798	S(1): 4.4; S(3): 4.4; S(5): 90.9; S(6): 0.2; T(7): 0.0; S(9): 0.0; T(10): 0.0	0	145.558	1.79899e-09	5.53017	0	2	1955.86	0.172052	21.4182	0
	High	MAPTPIPTRsPSDSSTASTPIAEQIER	1	1	1	Q9QXS6	S10(Phospho)	0	0.404669	T(4): 3.8; T(8): 3.8; S(10): 40.5; S(12): 40.5; S(14): 3.8; S(15): 3.8; T(16): 3.8; S(18): 0.1; T(19): 0.1	0	44.2167	2.16309e-09	5.4969	0	3	2920.38	0.716543	22.1149	1
	High	mAPTPIPtRSPSDSSTASTPIAEQIER	9	1	1	Q9QXS6	M1(Oxidation); T8(Phospho)	0	0.0829586	T(4): 0.0; T(8): 8.3; S(10): 8.3; S(12): 80.6; S(14): 0.9; S(15): 0.9; T(16): 0.9; S(18): 0.0; T(19): 0.0	0	75.3909	9.73587e-05	5.30911	0	3	2936.37	0.677566	21.9534	1
	High	EGTQASEGYFSQsQEEEFAQSEEPcAK	10	1	1	Q9QXS6	S13(Phospho); C25(Carbamidomethyl)	0	0.95475	T(3): 0.0; S(6): 0.1; Y(9): 0.3; S(11): 4.1; S(13): 95.5; S(21): 0.0	0	56.9249	3.5999e-08	5.21607	0	4	3133.23	0.277891	22.2847	0
	High	SPSDSSTASTPIAEQIER	1	1	1	Q9QXS6		0			0		6.47379e-14	4.92194	0	2	1875.9	1.16743	20.8124	0
	High	ASDSGPSSSSSSSSsPPR	4	2	2	Q9QXS6;Q07266	S15(Phospho)	0	0.998778	S(2): 0.0; S(4): 0.0; S(7): 0.0; S(8): 0.0; S(9): 0.0; S(10): 0.0; S(11): 0.0; S(12): 0.0; S(13): 0.0; S(14): 0.1; S(15): 99.9	0	196.081	5.26148e-12	4.8881	0	2	1746.68	-3.51052	16.742	0
	High	SPSDSsTAStPIAEQIER	6	1	1	Q9QXS6	S6(Phospho); T10(Phospho)	0	0.901232	S(1): 0.0; S(3): 0.0; S(5): 0.3; S(6): 94.8; T(7): 4.9; S(9): 4.9; T(10): 95.1	0	135.912	1.9113e-07	4.87877	0	2	2035.82	-0.565245	21.526	0
	High	mAPTPIPTRSPsDSsTAsTPIAEQIER	4	1	1	Q9QXS6	M1(Oxidation); S12(Phospho); S15(Phospho); S18(Phospho)	0	0.0706932	T(4): 0.3; T(8): 27.3; S(10): 27.2; S(12): 27.2; S(14): 27.2; S(15): 85.3; T(16): 35.2; S(18): 35.2; T(19): 35.2	0	66.9433	0.00106337	4.7572	0	3	3096.31	1.08148	22.3977	1
	High	ALDEVTSSQPPPPPPPPPPTQEAQETTPSLDEELsK	1	1	1	Q9QXS6	S35(Phospho)	0	0.490724	T(6): 0.9; S(7): 2.4; S(8): 9.5; T(20): 9.5; T(26): 9.5; T(27): 9.5; S(29): 9.5; S(35): 49.1	0	19.9364	0.00106337	4.10875	0	4	3886.82	0.967514	22.4814	0
	High	KSEsEVEEAAAIIAQRPDNPR	2	2	2	Q9QXS6;Q07266	S4(Phospho)	0	0.805006	S(2): 19.5; S(4): 80.5	0	38.7913	0.00012872	3.59974	0	4	2390.14	0.828081	22.1181	1
	High	LELLAAYEEVIR	1	2	2	Q9QXS6;Q07266		0			0		3.63627e-06	3.52915	0	2	1418.79	0.750894	26.3728	0
	High	SEsEVEEAAAIIAQRPDNPR	2	2	2	Q9QXS6;Q07266	S3(Phospho)	0	0.877297	S(1): 12.3; S(3): 87.7	0	19.7229	0.00106337	3.44177	0	3	2262.04	0.152084	23.3647	0
	High	SESEVEEAAAIIAQRPDNPR	2	2	2	Q9QXS6;Q07266		0			0		0.000209597	3.17868	0	3	2182.08	0.811262	22.8588	0
	High	KSESEVEEAAAIIAQRPDNPR	2	2	2	Q9QXS6;Q07266		0			0		1.30425e-08	3.03488	0	4	2310.17	-0.0846835	21.9147	1
	High	KQQSLEAEEAKR	1	2	2	Q9QXS6;Q07266		0			0.001608		0.00106337	3.47582	0	3	1416.74	0.196686	16.8748	2
	High	ASDSGPSSSSSSsSSPPRTPFPYITcHR	2	2	2	Q9QXS6;Q07266	S13(Phospho); C26(Carbamidomethyl)	0	0.0383691	S(2): 1.4; S(4): 1.4; S(7): 3.8; S(8): 11.5; S(9): 37.9; S(10): 11.5; S(11): 11.5; S(12): 11.5; S(13): 3.8; S(14): 3.8; S(15): 1.4; T(19): 0.3; Y(23): 0.1; T(25): 0.0	0.001608	19.8432	0.00492224	3.24463	0	3	3019.29	0.905111	22.0981	1
	High	KQQSLEAEEAK	1	2	2	Q9QXS6;Q07266		0			0.001608		0.00106653	3.06159	0	3	1260.64	0.184732	17.0586	1
	High	EREQQIEEHR	1	2	2	Q9QXS6;Q07266		0			0.001608		0.00342344	3.03025	0	3	1353.65	0.0126328	16.2715	1
	High	KQQsLEAEEAKR	1	2	2	Q9QXS6;Q07266	S4(Phospho)	0	1	S(4): 100.0	0.001608	79.3723	0.014761	2.59681	0	3	1496.71	0.150817	17.1547	2
	High	LREDENAEPVGTTYQK	1	2	2	Q9QXS6;Q07266		0			0.001608		0.00106337	2.28429	0	3	1849.89	-0.0919285	18.4457	1
	High	LAASGEGGLQELSGHFENQK	1	2	2	Q9QXS6;Q07266		0			0.001608		0.00106337	2.28134	0	3	2072	0.180306	21.9271	0
	High	DSQAALPK	1	2	2	Q9QXS6;Q07266		0			0.001608		0.00555197	2.17866	0	2	829.441	-0.953544	18.0648	0
	High	YVLINWVGEDVPDARK	1	2	2	Q9QXS6;Q07266		0			0.001608		0.0176318	1.86374	0	3	1873.98	0.513508	24.3749	1
	High	YVLINWVGEDVPDAR	1	2	2	Q9QXS6;Q07266		0			0.003049		0.0356242	2.95776	0	3	1745.89	0.375985	25.533	0
	High	LSsPVLHR	83	2	2	Q9QXS6;Q07266	S3(Phospho)	0	0.999469	S(2): 0.1; S(3): 99.9	0.003049	116.629	0.0274077	2.26297	0	2	988.498	0.384526	34.7887	0
	Medium	LSSPVLHR	2	2	2	Q9QXS6;Q07266		0			0.021813		0.137309	1.45566	0	3	908.531	-0.445107	18.8982	0
	Medium	EREQQIEEHRR	1	2	2	Q9QXS6;Q07266		0			0.043814		0.463979	1.99624	0	4	1509.75	-0.411963	15.8586	2
Q07266	Drebrin OS=Rattus norvegicus GN=Dbn1 PE=2 SV=3 - [DREB_RAT]	252.719	29.42	1	1	17	121	707	77.4242	4.50049
	A2	Sequence	# PSMs	# Proteins	# Protein Groups	Protein Group Accessions	Modifications	ΔCn	pRS Probability	pRS Site Probabilities	q-Value	pRS Score	PEP	XCorr	Probability	Charge	MH+ [Da]	ΔM [ppm]	RT [min]	# Missed Cleavages
	High	VAEFFQGVDVIVNASSVEDIDAGAIGQR	8	2	2	Q9QXS6;Q07266		0			0		1.23568e-23	6.12009	0	3	2906.45	0.510495	31.4369	0
	High	ASDSGPSSSSSSSSsPPR	4	2	2	Q9QXS6;Q07266	S15(Phospho)	0	0.998778	S(2): 0.0; S(4): 0.0; S(7): 0.0; S(8): 0.0; S(9): 0.0; S(10): 0.0; S(11): 0.0; S(12): 0.0; S(13): 0.0; S(14): 0.1; S(15): 99.9	0	196.081	5.26148e-12	4.8881	0	2	1746.68	-3.51052	16.742	0
	High	KSEsEVEEAAAIIAQRPDNPR	2	2	2	Q9QXS6;Q07266	S4(Phospho)	0	0.805006	S(2): 19.5; S(4): 80.5	0	38.7913	0.00012872	3.59974	0	4	2390.14	0.828081	22.1181	1
	High	LELLAAYEEVIR	1	2	2	Q9QXS6;Q07266		0			0		3.63627e-06	3.52915	0	2	1418.79	0.750894	26.3728	0
	High	SEsEVEEAAAIIAQRPDNPR	2	2	2	Q9QXS6;Q07266	S3(Phospho)	0	0.877297	S(1): 12.3; S(3): 87.7	0	19.7229	0.00106337	3.44177	0	3	2262.04	0.152084	23.3647	0
	High	SESEVEEAAAIIAQRPDNPR	2	2	2	Q9QXS6;Q07266		0			0		0.000209597	3.17868	0	3	2182.08	0.811262	22.8588	0
	High	KSESEVEEAAAIIAQRPDNPR	2	2	2	Q9QXS6;Q07266		0			0		1.30425e-08	3.03488	0	4	2310.17	-0.0846835	21.9147	1
	High	KQQSLEAEEAKR	1	2	2	Q9QXS6;Q07266		0			0.001608		0.00106337	3.47582	0	3	1416.74	0.196686	16.8748	2
	High	ASDSGPSSSSSSsSSPPRTPFPYITcHR	2	2	2	Q9QXS6;Q07266	S13(Phospho); C26(Carbamidomethyl)	0	0.0383691	S(2): 1.4; S(4): 1.4; S(7): 3.8; S(8): 11.5; S(9): 37.9; S(10): 11.5; S(11): 11.5; S(12): 11.5; S(13): 3.8; S(14): 3.8; S(15): 1.4; T(19): 0.3; Y(23): 0.1; T(25): 0.0	0.001608	19.8432	0.00492224	3.24463	0	3	3019.29	0.905111	22.0981	1
	High	EGTQQAsEGYFSQSQEEEFAQSEEPcAK	3	1	1	Q07266	S7(Phospho); C26(Carbamidomethyl)	0	0.00642571	T(3): 0.2; S(7): 0.6; Y(10): 0.6; S(12): 14.8; S(14): 83.7; S(22): 0.0	0.001608	29.9637	0.00116543	3.2031	0	2	3261.29	0.466592	22.2349	0
	High	KQQSLEAEEAK	1	2	2	Q9QXS6;Q07266		0			0.001608		0.00106653	3.06159	0	3	1260.64	0.184732	17.0586	1
	High	EREQQIEEHR	1	2	2	Q9QXS6;Q07266		0			0.001608		0.00342344	3.03025	0	3	1353.65	0.0126328	16.2715	1
	High	KQQsLEAEEAKR	1	2	2	Q9QXS6;Q07266	S4(Phospho)	0	1	S(4): 100.0	0.001608	79.3723	0.014761	2.59681	0	3	1496.71	0.150817	17.1547	2
	High	LREDENAEPVGTTYQK	1	2	2	Q9QXS6;Q07266		0			0.001608		0.00106337	2.28429	0	3	1849.89	-0.0919285	18.4457	1
	High	LAASGEGGLQELSGHFENQK	1	2	2	Q9QXS6;Q07266		0			0.001608		0.00106337	2.28134	0	3	2072	0.180306	21.9271	0
	High	DSQAALPK	1	2	2	Q9QXS6;Q07266		0			0.001608		0.00555197	2.17866	0	2	829.441	-0.953544	18.0648	0
	High	YVLINWVGEDVPDARK	1	2	2	Q9QXS6;Q07266		0			0.001608		0.0176318	1.86374	0	3	1873.98	0.513508	24.3749	1
	High	YVLINWVGEDVPDAR	1	2	2	Q9QXS6;Q07266		0			0.003049		0.0356242	2.95776	0	3	1745.89	0.375985	25.533	0
	High	LSsPVLHR	83	2	2	Q9QXS6;Q07266	S3(Phospho)	0	0.999469	S(2): 0.1; S(3): 99.9	0.003049	116.629	0.0274077	2.26297	0	2	988.498	0.384526	34.7887	0
	Medium	LSSPVLHR	2	2	2	Q9QXS6;Q07266		0			0.021813		0.137309	1.45566	0	3	908.531	-0.445107	18.8982	0
	Medium	EREQQIEEHRR	1	2	2	Q9QXS6;Q07266		0			0.043814		0.463979	1.99624	0	4	1509.75	-0.411963	15.8586	2
Q61879	Myosin-10 OS=Mus musculus GN=Myh10 PE=1 SV=2 - [MYH10_MOUSE]	85.9624	8.3	2	10	11	24	1976	228.855	5.5415
	A2	Sequence	# PSMs	# Proteins	# Protein Groups	Protein Group Accessions	Modifications	ΔCn	pRS Probability	pRS Site Probabilities	q-Value	pRS Score	PEP	XCorr	Probability	Charge	MH+ [Da]	ΔM [ppm]	RT [min]	# Missed Cleavages
	High	IAQLEEELEEEQSNmELLNDR	3	2	1	Q61879	M15(Oxidation)	0			0		1.14095e-12	5.93214	0	3	2548.17	0.568943	23.795	0
	High	LQQLFNHTmFILEQEEYQR	1	5	3	Q61879;P35748;Q8VDD5	M9(Oxidation)	0			0		1.79604e-14	5.02098	0	3	2483.2	0.110988	23.888	0
	High	NILAEQLQAETELFAEAEEmR	1	2	1	Q61879	M20(Oxidation)	0			0		1.51728e-10	4.94471	0	3	2451.17	0.625076	27.3768	0
	High	RQLHIEGASLELsDDDTESK	1	2	1	Q61879	S13(Phospho)	0	0.99312	S(9): 0.0; S(13): 99.3; T(17): 0.7; S(19): 0.0	0	129.475	9.60629e-14	4.84739	0	3	2323.05	0.751075	21.6215	1
	High	ELQAQIAELQEDFESEK	1	2	1	Q61879		0			0		9.76585e-10	4.40408	0	3	2006.96	0.494637	25.2316	0
	High	SLEAEILQLQEELASSER	1	2	1	Q61879		0			0		1.242e-10	4.17085	0	3	2045.04	-1.71746	27.6869	0
	High	KLDGETTDLQDQIAELQAQVDELK	1	1	1	Q61879		0			0		1.38591e-06	4.06881	0	3	2700.35	-2.08842	26.4936	1
	High	QLHIEGASLELsDDDTESK	2	2	1	Q61879	S12(Phospho)	0	0.996544	S(8): 0.0; S(12): 99.7; T(16): 0.3; S(18): 0.1	0	66.6855	9.26414e-07	2.79955	0	3	2166.95	0.57281	22.862	0
	High	GGPISFSSsR	6	2	1	Q61879	S9(Phospho)	0	0.998332	S(5): 0.0; S(7): 0.0; S(8): 0.2; S(9): 99.8	0.001608	113.072	0.0111698	3.29671	0	2	1074.46	0.665982	21.1453	0
	High	QLHIEGAsLELsDDDTESK	2	2	1	Q61879	S8(Phospho); S12(Phospho)	0	0.996888	S(8): 100.0; S(12): 99.7; T(16): 0.2; S(18): 0.2	0.001608	59.0493	0.00106337	3.18249	0	3	2246.91	-1.71217	23.2825	0
	High	RGGPISFsSSR	3	2	1	Q61879	S8(Phospho)	0	0.993895	S(6): 0.0; S(8): 99.4; S(9): 0.3; S(10): 0.3	0.001608	65.6868	0.00938603	2.8308	0	3	1230.56	-0.0618232	20.3071	1
	High	TSDVNDTQPPQsE	1	1	1	Q61879	S12(Phospho)	0	1	T(1): 0.0; S(2): 0.0; T(7): 0.0; S(12): 100.0	0.003049	115.233	0.0422913	2.23311	0	2	1497.57	-0.0801909	17.914	0
	Medium	GGPIsFSSsR	1	2	1	Q61879	S5(Phospho); S9(Phospho)	0	0.0949233	S(5): 95.5; S(7): 79.5; S(8): 12.5; S(9): 12.5	0.026584	26.0598	0.286005	1.9403	0	2	1154.43	1.0234	22.2145	0
Q8C8R3	Ankyrin-2 OS=Mus musculus GN=Ank2 PE=1 SV=2 - [ANK2_MOUSE]	83.7128	7.77	1	19	19	26	3898	425.999	5.17334
	A2	Sequence	# PSMs	# Proteins	# Protein Groups	Protein Group Accessions	Modifications	ΔCn	pRS Probability	pRS Site Probabilities	q-Value	pRS Score	PEP	XCorr	Probability	Charge	MH+ [Da]	ΔM [ppm]	RT [min]	# Missed Cleavages
	High	IVDEQGDmDFQIsPDRK	3	1	1	Q8C8R3	M8(Oxidation); S13(Phospho)	0	1	S(13): 100.0	0	127.463	1.26702e-06	4.98023	0	3	2088.9	0.329578	20.5181	1
	High	NEKLsPVsPSAK	1	1	1	Q8C8R3	S5(Phospho); S8(Phospho)	0	0.998438	S(5): 100.0; S(8): 99.9; S(10): 0.2	0	67.2382	0.00106337	4.6529	0	2	1416.62	0.101558	18.5635	1
	High	TEGDSPAAALsPQmHQEPVQQDFSGK	1	1	1	Q8C8R3	S11(Phospho); M14(Oxidation)	0	0.954099	T(1): 0.7; S(5): 3.2; S(11): 95.4; S(24): 0.7	0	41.7656	0.000149806	4.43893	0	3	2851.22	0.0778917	20.8417	0
	High	VGtPTDIHSEKELPITNDITDSSQK	1	1	1	Q8C8R3	T3(Phospho)	0	0.87401	T(3): 87.4; T(5): 6.3; S(9): 6.3; T(16): 0.0; T(20): 0.0; S(22): 0.0; S(23): 0.0	0	57.6598	1.02214e-05	4.36616	0	3	2805.32	0.987491	21.5674	1
	High	SKsESDASSLDAK	1	1	1	Q8C8R3	S3(Phospho)	0	0.998553	S(1): 0.1; S(3): 99.9; S(5): 0.1; S(8): 0.0; S(9): 0.0	0	156.731	3.36523e-06	4.19264	0	2	1404.59	-0.025234	17.3553	1
	High	IFGLmVDRQsQGTTPDTTPAR	1	1	1	Q8C8R3	M5(Oxidation); S10(Phospho)	0	0.998945	S(10): 99.9; T(13): 0.1; T(14): 0.0; T(17): 0.0; T(18): 0.0	0	100.258	0.00106337	4.05684	0	3	2387.11	1.31155	22.6457	1
	High	AtSPLIEETPIGSIKDK	3	1	1	Q8C8R3	T2(Phospho)	0	0.0798545	T(2): 8.0; S(3): 92.0; T(9): 0.0; S(13): 0.0	0	92.1934	0.000199542	3.36029	0	2	1878.95	1.10456	22.7417	1
	High	sPQGLELPLPNR	1	1	1	Q8C8R3	S1(Phospho)	0	1	S(1): 100.0	0	108.855	0.00106337	2.58613	0	2	1400.69	0.424807	23.8945	0
	High	ERAEGFEsESEDGATKPK	1	1	1	Q8C8R3	S8(Phospho)	0	0.950444	S(8): 95.0; S(10): 4.9; T(15): 0.0	0.001608	42.4619	0.00106337	4.35551	0	3	2046.86	-0.876361	18.0803	1
	High	HKLNVPETmTEVLDVsDEEGDDTVTGDGGEYLRPEDLK	1	1	1	Q8C8R3	M9(Oxidation); S16(Phospho)	0	0.230671	T(8): 15.4; T(10): 15.4; S(16): 23.1; T(23): 15.4; T(25): 15.4; Y(31): 15.4	0.001608	3.00574	0.00106337	4.13102	0	4	4298.92	1.56635	22.7772	1
	High	HSsLSSSAKPER	1	1	1	Q8C8R3	S3(Phospho)	0	0.825004	S(2): 5.7; S(3): 82.5; S(5): 5.7; S(6): 5.7; S(7): 0.5	0.001608	78.6155	0.00251572	3.87376	0	3	1365.62	0.0421891	16.6037	0
	High	EtTKVGTPTDIHSEKELPITNDITDSSQK	1	1	1	Q8C8R3	T2(Phospho)	0	0.0636682	T(2): 6.4; T(3): 6.4; T(7): 65.2; T(9): 19.5; S(13): 2.3; T(20): 0.2; T(24): 0.0; S(26): 0.0; S(27): 0.0	0.001608	25.3644	0.00106337	3.78063	0	4	3264.55	0.782292	21.1116	2
	High	TERHsPVFSGKPEK	1	1	1	Q8C8R3	S5(Phospho)	0	0.744361	T(1): 19.4; S(5): 74.4; S(9): 6.2	0.001608	20.0835	0.005667	3.15786	0	4	1678.8	0.224263	17.4284	1
	High	TEKHPPVsPGKTEK	2	1	1	Q8C8R3	S8(Phospho)	0	0.999683	T(1): 0.0; S(8): 100.0; T(12): 0.0	0.001608	115.369	0.00106337	3.11117	0	2	1614.79	0.0518075	16.5876	2
	High	AtSPLIEETPIGSIK	1	1	1	Q8C8R3	T2(Phospho)	0	0.498912	T(2): 49.9; S(3): 49.9; T(9): 0.2; S(13): 0.0	0.001608	47.1169	0.0216517	2.99815	0	2	1635.82	0.505232	24.0512	0
	High	GSPIVQEPEEASEPKEESsPR	1	1	1	Q8C8R3	S19(Phospho)	0	0.806596	S(2): 0.0; S(12): 3.5; S(18): 15.8; S(19): 80.7	0.001608	45.0858	0.00238033	2.6629	0	3	2362.05	0.486551	19.5062	1
	High	TAEGtEPKPQGAIRSPQGLELPLPNR	1	1	1	Q8C8R3	T5(Phospho)	0	0.0790661	T(1): 3.0; T(5): 7.9; S(15): 89.1	0.008324	11.6689	0.0665489	1.88872	0	4	2836.44	0.689716	22.5854	1
	Medium	STsSSGRPGTsPTR	1	1	1	Q8C8R3	S3(Phospho); S11(Phospho)	0	0.0329909	S(1): 20.7; T(2): 20.7; S(3): 20.7; S(4): 20.7; S(5): 20.7; T(10): 42.8; S(11): 42.8; T(13): 11.0	0.012058	5.69605	0.0694206	2.48105	0	2	1537.6	-0.155908	16.5536	0
	Medium	NEKLsPVSPSAK	1	1	1	Q8C8R3	S5(Phospho)	0	0.999942	S(5): 100.0; S(8): 0.0; S(10): 0.0	0.014793	91.2909	0.0887456	2.5403	0	2	1336.65	2.86415	18.4205	1
	Medium	STSSSGRPGTsPTR	1	1	1	Q8C8R3	S11(Phospho)	0	0.993914	S(1): 0.0; T(2): 0.0; S(3): 0.0; S(4): 0.0; S(5): 0.0; T(10): 0.6; S(11): 99.4; T(13): 0.0	0.019037	99.6901	0.103175	1.71253	0	2	1457.64	0.437127	15.8786	0
	Medium	HLPVsPGKTEK	1	1	1	Q8C8R3	S5(Phospho)	0	0.999523	S(5): 100.0; T(9): 0.0	0.023776	52.5636	0.185658	2.54632	0	3	1272.63	-0.0255554	18.2787	1
Q3UH68	LIM and calponin homology domains-containing protein 1 OS=Mus musculus GN=Limch1 PE=1 SV=2 - [LIMC1_MOUSE]	55.9532	8.51	1	9	9	18	1057	118.123	5.47803
	A2	Sequence	# PSMs	# Proteins	# Protein Groups	Protein Group Accessions	Modifications	ΔCn	pRS Probability	pRS Site Probabilities	q-Value	pRS Score	PEP	XCorr	Probability	Charge	MH+ [Da]	ΔM [ppm]	RT [min]	# Missed Cleavages
	High	TSVPESIASAGTGsPSK	1	1	1	Q3UH68	S14(Phospho)	0	0.879684	T(1): 0.0; S(2): 0.0; S(6): 0.2; S(9): 3.9; T(12): 3.9; S(14): 88.0; S(16): 3.9	0	70.33	5.33812e-10	4.85256	0	2	1655.75	0.0898536	20.2398	0
	High	GSsDGRGSDSESDLPHR	4	1	1	Q3UH68	S3(Phospho)	0	0.481795	S(2): 48.2; S(3): 48.2; S(8): 1.8; S(10): 1.8; S(12): 0.0	0	84.562	7.29187e-08	4.42383	0	3	1838.73	-0.351308	17.8081	1
	High	sPEPEATLTFPFLDK	1	1	1	Q3UH68	S1(Phospho)	0	1	S(1): 100.0; T(7): 0.0; T(9): 0.0	0	170.547	1.92266e-06	3.27504	0	2	1771.82	0.0265804	27.3019	0
	High	VAKPKsPEPEATLTFPFLDK	1	1	1	Q3UH68	S6(Phospho)	0	1	S(6): 100.0; T(12): 0.0; T(14): 0.0	0	129.554	3.90741e-13	3.2066	0	3	2295.17	0.793088	25.1385	1
	High	GSSDGRGsDsESDLPHR	3	1	1	Q3UH68	S8(Phospho); S10(Phospho)	0	0.975717	S(2): 1.2; S(3): 1.2; S(8): 98.2; S(10): 98.8; S(12): 0.6	0.001608	82.5426	0.00106337	3.91789	0	2	1918.7	-0.659444	17.7141	1
	High	TINHQmEsPGER	3	1	1	Q3UH68	M6(Oxidation); S8(Phospho)	0	1	T(1): 0.0; S(8): 100.0	0.001608	116.574	0.00106337	3.41173	0	2	1494.6	0.373809	16.6006	0
	High	GsSDGRGSDSESDLPHRK	1	1	1	Q3UH68	S2(Phospho)	0	0.424965	S(2): 42.5; S(3): 42.5; S(8): 5.0; S(10): 5.0; S(12): 5.0	0.001608	21.7798	0.0216638	2.57841	0	3	1966.83	0.47877	16.9407	2
	High	SRQtPsPDVVLR	2	1	1	Q3UH68	T4(Phospho); S6(Phospho)	0	0.997526	S(1): 0.2; T(4): 99.8; S(6): 100.0	0.005765	107.556	0.0517947	2.83328	0	3	1514.68	0.0356556	20.7722	1
	Medium	ETDDIDsPKR	1	1	1	Q3UH68	S7(Phospho)	0	0.999999	T(2): 0.0; S(7): 100.0	0.021813	71.434	0.151954	1.29563	0	2	1255.52	0.525138	17.2465	1
	Medium	TINHQmEsPGERR	1	1	1	Q3UH68	M6(Oxidation); S8(Phospho)	0	0.996898	T(1): 0.3; S(8): 99.7	0.046776	37.7672	0.528192	2.2054	0	3	1650.71	0.228629	16.24	1
Q9QYB8	Beta-adducin OS=Mus musculus GN=Add2 PE=1 SV=4 - [ADDB_MOUSE]	54.2719	9.24	1	7	7	15	725	80.5913	6.21436
	A2	Sequence	# PSMs	# Proteins	# Protein Groups	Protein Group Accessions	Modifications	ΔCn	pRS Probability	pRS Site Probabilities	q-Value	pRS Score	PEP	XCorr	Probability	Charge	MH+ [Da]	ΔM [ppm]	RT [min]	# Missed Cleavages
	High	VTmILQSPsFREELEGLIQEQmK	2	1	1	Q9QYB8	M3(Oxidation); S9(Phospho); M22(Oxidation)	0	0.0266326	T(2): 0.1; S(7): 97.2; S(9): 2.7	0	62.473	5.52331e-06	4.38768	0	3	2818.34	-0.0344712	25.9812	1
	High	AGTKsPAVsPSK	2	1	1	Q9QYB8	S5(Phospho); S9(Phospho)	0	0.999807	T(3): 0.0; S(5): 100.0; S(9): 100.0; S(11): 0.0	0	116.252	0.00106337	4.31649	0	2	1289.55	0.281894	16.6651	1
	High	SRsPSTESQLmSK	3	1	1	Q9QYB8	S3(Phospho); M11(Oxidation)	0	0.000777291	S(1): 0.0; S(3): 0.1; S(5): 99.8; T(6): 0.1; S(8): 0.0; S(12): 0.0	0	138.549	0.000870775	4.29194	0	2	1533.66	0.0921928	17.5074	1
	High	AGTKsPAVSPSK	1	1	1	Q9QYB8	S5(Phospho)	0	0.999833	T(3): 0.0; S(5): 100.0; S(9): 0.0; S(11): 0.0	0	89.4268	0.00106337	3.17406	0	2	1209.59	0.419973	16.508	1
	High	AGtKSPAVsPSKTSEDTK	2	1	1	Q9QYB8	T3(Phospho); S9(Phospho)	0	0.0638812	T(3): 6.9; S(5): 93.1; S(9): 93.0; S(11): 6.9; T(13): 0.1; S(14): 0.0; T(17): 0.0	0.001608	86.7341	0.00106337	4.37591	0	2	1950.85	0.291041	17.1993	2
	High	VTmILQsPSFREELEGLIQEQmKK	3	1	1	Q9QYB8	M3(Oxidation); S7(Phospho); M22(Oxidation)	0	0.778359	T(2): 1.9; S(7): 77.8; S(9): 20.3	0.001608	36.6925	0.0040545	4.16981	0	3	2946.44	1.1273	25.3558	2
	Medium	SPsTESQLmSK	1	1	1	Q9QYB8	S3(Phospho); M9(Oxidation)	0	0.943027	S(1): 2.8; S(3): 94.3; T(4): 2.8; S(6): 0.0; S(10): 0.0	0.012671	69.993	0.0703869	3.45936	0	2	1290.53	0.560261	17.9036	0
	Medium	STPAsPVQSPsK	1	1	1	Q9QYB8	S5(Phospho); S11(Phospho)	0	0.119373	S(1): 6.9; T(2): 6.9; S(5): 87.8; S(9): 82.1; S(11): 16.2	0.049707	14.2275	0.538935	2.11154	0	2	1345.54	-0.238372	17.6937	0
Q96SB3	Neurabin-2 OS=Homo sapiens GN=PPP1R9B PE=1 SV=2 - [NEB2_HUMAN]	46.4729	8.96	3	4	4	15	815	89.1377	4.97021
	A2	Sequence	# PSMs	# Proteins	# Protein Groups	Protein Group Accessions	Modifications	ΔCn	pRS Probability	pRS Site Probabilities	q-Value	pRS Score	PEP	XCorr	Probability	Charge	MH+ [Da]	ΔM [ppm]	RT [min]	# Missed Cleavages
	High	FNGsTEALDKLDADAVsPTVSQLSAVFEK	1	3	1	Q96SB3	S4(Phospho); S17(Phospho)	0	0.152628	S(4): 44.1; T(5): 44.1; S(17): 44.1; T(19): 22.6; S(21): 22.6; S(24): 22.6	0	8.37301	2.20096e-05	5.29474	0	3	3199.45	0.173935	26.8394	1
	High	FNGsTEALDKLDADAVSPTVSQLSAVFEK	6	3	1	Q96SB3	S4(Phospho)	0	0.49984	S(4): 50.0; T(5): 50.0; S(17): 0.0; T(19): 0.0; S(21): 0.0; S(24): 0.0	0	64.3693	0.00106337	4.87513	0	3	3119.49	0.929076	26.7886	1
	High	ERPGEQSEVAQLIQQTLEQER	1	3	1	Q96SB3		0			0		1.27297e-09	4.06575	0	3	2468.24	0.528915	25.4988	0
	High	ASsLNENVDHSALLK	6	3	1	Q96SB3	S3(Phospho)	0	0.0514346	S(2): 94.9; S(3): 5.1; S(11): 0.0	0	107.797	0.00106337	2.78821	0	2	1677.79	1.12063	34.8045	0
	Medium	GVRLsLPR	1	3	1	Q96SB3	S5(Phospho)	0	1	S(5): 100.0	0.025755	56.1925	0.240522	1.65772	0	2	977.529	-0.0203539	21.66	1
P97434	Myosin phosphatase Rho-interacting protein OS=Mus musculus GN=Mprip PE=1 SV=2 - [MPRIP_MOUSE]	37.9696	10.45	1	6	6	13	1024	116.337	6.21436
	A2	Sequence	# PSMs	# Proteins	# Protein Groups	Protein Group Accessions	Modifications	ΔCn	pRS Probability	pRS Site Probabilities	q-Value	pRS Score	PEP	XCorr	Probability	Charge	MH+ [Da]	ΔM [ppm]	RT [min]	# Missed Cleavages
	High	AATEALGEKsPEGTTVSGYDImK	2	1	1	P97434	S10(Phospho); M22(Oxidation)	0	0.994397	T(3): 0.0; S(10): 99.4; T(14): 0.5; T(15): 0.0; S(17): 0.0; Y(19): 0.0	0	111.944	4.97177e-05	4.21224	0	3	2451.1	0.211176	20.5649	1
	High	ENQELNAHNQELNNR	2	1	1	P97434		0			0		5.14065e-06	3.67614	0	2	1822.84	0.11071	18.0057	0
	High	AEEQLPPLLSPPsPSTPHSR	4	1	1	P97434	S13(Phospho)	0	0.766421	S(10): 5.8; S(13): 76.6; S(15): 5.8; T(16): 5.8; S(19): 5.8	0	41.7798	7.9905e-05	3.30762	0	3	2220.07	0.909052	23.5122	0
	High	AEEQLPPLLsPPsPSTPHSR	2	1	1	P97434	S10(Phospho); S13(Phospho)	0	0.206646	S(10): 82.7; S(13): 29.3; S(15): 29.3; T(16): 29.3; S(19): 29.3	0.001608	19.7229	0.0117222	3.18679	0	3	2300.04	-0.0610755	23.7012	0
	High	LLAEETAATISAIEAmK	1	1	1	P97434	M16(Oxidation)	0			0.001608		0.00106337	2.65715	0	3	1777.93	0.3263	24.6678	0
	High	SKsNPDFLKK	1	1	1	P97434	S3(Phospho)	0	0.997803	S(1): 0.2; S(3): 99.8	0.003049	69.3698	0.0269769	2.90773	0	2	1243.61	0.0335041	18.5347	2
	High	DFASEAPTAPLSDAcPLsPHRR	1	1	1	P97434	C15(Carbamidomethyl); S18(Phospho)	0	0.912748	S(4): 0.2; T(8): 2.1; S(12): 6.4; S(18): 91.3	0.008324	29.4594	0.0651036	2.74414	0	3	2475.11	0.013565	21.9566	1
Q8VDD5	Myosin-9 OS=Mus musculus GN=Myh9 PE=1 SV=4 - [MYH9_MOUSE]	36.6828	3.11	2	3	4	8	1960	226.232	5.65576
	A2	Sequence	# PSMs	# Proteins	# Protein Groups	Protein Group Accessions	Modifications	ΔCn	pRS Probability	pRS Site Probabilities	q-Value	pRS Score	PEP	XCorr	Probability	Charge	MH+ [Da]	ΔM [ppm]	RT [min]	# Missed Cleavages
	High	LQQLFNHTmFILEQEEYQR	1	5	3	Q61879;P35748;Q8VDD5	M9(Oxidation)	0			0		1.79604e-14	5.02098	0	3	2483.2	0.110988	23.888	0
	High	IAQLEEELEEEQGNTELINDR	1	2	1	Q8VDD5		0			0		4.65585e-06	4.22498	0	3	2472.17	-0.226687	23.5275	0
	High	KGTGDcsDEEVDGKADGADAK	5	1	1	Q8VDD5	C6(Carbamidomethyl); S7(Phospho)	0	0.998815	T(3): 0.1; S(7): 99.9	0	86.9084	7.38402e-06	3.93108	0	3	2204.86	-0.346659	17.8147	2
	High	KGTGDcsDEEVDGK	1	1	1	Q8VDD5	C6(Carbamidomethyl); S7(Phospho)	0	1	T(3): 0.0; S(7): 100.0	0	124.092	0.00106337	3.65239	0	2	1576.58	-0.0359944	16.7992	1
Q69ZH9	Rho GTPase-activating protein 23 OS=Mus musculus GN=Arhgap23 PE=1 SV=2 - [RHG23_MOUSE]	31.1025	8.97	1	7	7	10	1483	161.732	8.98291
	A2	Sequence	# PSMs	# Proteins	# Protein Groups	Protein Group Accessions	Modifications	ΔCn	pRS Probability	pRS Site Probabilities	q-Value	pRS Score	PEP	XCorr	Probability	Charge	MH+ [Da]	ΔM [ppm]	RT [min]	# Missed Cleavages
	High	HVPASAVVSSAmNSAPVLGtSPSSPtFTFALSR	2	1	1	Q69ZH9	M12(Oxidation); T20(Phospho); T26(Phospho)	0	0.0236571	S(5): 2.2; S(9): 2.2; S(10): 2.2; S(14): 2.2; T(20): 10.4; S(21): 68.0; S(23): 27.9; S(24): 27.9; T(26): 27.9; T(28): 27.9; S(32): 1.0	0	21.2847	3.47803e-05	5.80888	0	4	3449.59	1.10086	25.25	0
	High	sAEALGPGALVsPR	2	1	1	Q69ZH9	S1(Phospho); S12(Phospho)	0	1	S(1): 100.0; S(12): 100.0	0	154.66	3.11177e-06	4.32192	0	2	1484.66	0.676215	22.9632	0
	High	KVAPLATTEDSLASIPFIDEPTsPSIDLQAK	1	1	1	Q69ZH9	S23(Phospho)	0	0.662006	T(7): 0.0; T(8): 0.0; S(11): 0.0; S(14): 0.0; T(22): 16.9; S(23): 66.2; S(25): 16.9	0.001608	49.1622	0.00106337	4.39412	0	3	3334.67	0.850099	26.3167	1
	High	RHsTSDLSDATFSDIRR	1	1	1	Q69ZH9	S3(Phospho)	0	0.0981868	S(3): 9.8; T(4): 9.8; S(5): 80.1; S(8): 0.2; T(11): 0.0; S(13): 0.0	0.001608	61.108	0.00106337	3.55121	0	3	2043.93	0.368287	20.2869	2
	High	sAEALGPGALVSPR	1	1	1	Q69ZH9	S1(Phospho)	0	1	S(1): 100.0; S(12): 0.0	0.001608	111.776	0.00106337	3.02363	0	2	1404.69	0.64376	22.7481	0
	High	SKscDDGLNTFRDEGR	1	1	1	Q69ZH9	S3(Phospho); C4(Carbamidomethyl)	0	0.856221	S(1): 13.8; S(3): 85.6; T(10): 0.6	0.001608	38.1797	0.00247333	2.29227	0	3	1936.79	0.394349	19.6668	2
	High	RSsYLLAITTER	1	1	1	Q69ZH9	S3(Phospho)	0	0.993066	S(2): 0.3; S(3): 99.3; Y(4): 0.3; T(9): 0.0; T(10): 0.0	0.001608	105.467	0.00106337	2.21731	0	2	1489.74	-0.209463	22.7895	1
	High	HYsQDcSSIK	1	1	1	Q69ZH9	S3(Phospho); C6(Carbamidomethyl)	0	0.999038	Y(2): 0.1; S(3): 99.9; S(7): 0.0; S(8): 0.0	0.004498	73.1006	0.0479492	1.87518	0	2	1304.5	0.102747	17.45	0
P27546	Microtubule-associated protein 4 OS=Mus musculus GN=Map4 PE=1 SV=3 - [MAP4_MOUSE]	30.7169	6.67	1	4	4	10	1125	117.357	4.98291
	A2	Sequence	# PSMs	# Proteins	# Protein Groups	Protein Group Accessions	Modifications	ΔCn	pRS Probability	pRS Site Probabilities	q-Value	pRS Score	PEP	XCorr	Probability	Charge	MH+ [Da]	ΔM [ppm]	RT [min]	# Missed Cleavages
	High	AAVGVTGNDItTPPNKEPPPsPEKK	2	1	1	P27546	T11(Phospho); S21(Phospho)	0	0.325712	T(6): 34.1; T(11): 34.1; T(12): 34.1; S(21): 97.7	0	25.7685	0.00106337	4.01309	0	3	2704.26	-0.062368	19.536	2
	High	AAVGVTGNDITTPPNKEPPPsPEKK	3	1	1	P27546	S21(Phospho)	0	0.956956	T(6): 0.1; T(11): 2.1; T(12): 2.1; S(21): 95.7	0	39.9952	9.36287e-08	3.66472	0	3	2624.3	0.200104	19.4402	2
	High	ATsPSTLVSTGPSSR	1	1	1	P27546	S3(Phospho)	0	0.937871	T(2): 5.8; S(3): 93.8; S(5): 0.4; T(6): 0.0; S(9): 0.0; T(10): 0.0; S(13): 0.0; S(14): 0.0	0.001608	98.6701	0.00531095	3.24221	0	2	1527.71	0.814376	20.1126	0
	High	RTsPSKPSSAPALKPGPK	3	1	1	P27546	S3(Phospho)	0	0.930371	T(2): 6.5; S(3): 93.0; S(5): 0.5; S(8): 0.0; S(9): 0.0	0.001608	101.379	0.00106337	2.88811	0	3	1885.99	-0.795341	17.5939	1
	High	NTtPTGAAPPAGmTSTR	1	1	1	P27546	T3(Phospho); M13(Oxidation)	0	0.499089	T(2): 49.9; T(3): 49.9; T(5): 0.2; T(14): 0.0; S(15): 0.0; T(16): 0.0	0.003049	56.8411	0.0260891	2.57754	0	2	1726.75	-0.310382	17.829	0
Q63622	Disks large homolog 2 OS=Rattus norvegicus GN=Dlg2 PE=1 SV=1 - [DLG2_RAT]	29.7104	8.1	2	5	5	11	852	94.8753	6.23975
	A2	Sequence	# PSMs	# Proteins	# Protein Groups	Protein Group Accessions	Modifications	ΔCn	pRS Probability	pRS Site Probabilities	q-Value	pRS Score	PEP	XCorr	Probability	Charge	MH+ [Da]	ΔM [ppm]	RT [min]	# Missed Cleavages
	High	NLSQIENVHGYVLQSHIsPLK	1	2	1	Q63622	S18(Phospho)	0	0.941104	S(3): 0.0; Y(11): 0.4; S(15): 5.5; S(18): 94.1	0	63.2606	0.00105479	4.79914	0	3	2456.23	0.476322	23.1724	0
	High	AIsLEGEPR	6	2	1	Q63622	S3(Phospho)	0	1	S(3): 100.0	0.001608	112.705	0.00106337	2.8737	0	2	1051.48	0.541373	21.3397	0
	High	YQDEDGPHDHsLPR	1	2	1	Q63622	S11(Phospho)	0	0.999938	Y(1): 0.0; S(11): 100.0	0.001608	45.3634	0.00885234	2.49381	0	2	1745.69	0.421633	18.1626	0
	Medium	LcDKPAsPR	2	2	1	Q63622	C2(Carbamidomethyl); S7(Phospho)	0	1	S(7): 100.0	0.012671	30.6512	0.0698506	1.90025	0	3	1123.5	-0.443613	17.0704	0
	Medium	EQmmNHSmSSGSGsLR	1	2	1	Q63622	M3(Oxidation); M4(Oxidation); M8(Oxidation); S14(Phospho)	0	0.989299	S(7): 0.0; S(9): 0.0; S(10): 0.2; S(12): 0.8; S(14): 98.9	0.043083	46.9598	0.459163	3.17354	0	2	1866.68	0.638366	16.5044	0
Q2KNA0	Cytospin-A OS=Canis familiaris GN=SPECC1L PE=2 SV=1 - [CYTSA_CANFA]	29.0794	4.39	4	5	5	9	1117	124.563	5.75732
	A2	Sequence	# PSMs	# Proteins	# Protein Groups	Protein Group Accessions	Modifications	ΔCn	pRS Probability	pRS Site Probabilities	q-Value	pRS Score	PEP	XCorr	Probability	Charge	MH+ [Da]	ΔM [ppm]	RT [min]	# Missed Cleavages
	High	KGsSGNASEVSVAcLTER	2	4	1	Q2KNA0	S3(Phospho); C14(Carbamidomethyl)	0	0.968367	S(3): 96.8; S(4): 3.2; S(8): 0.0; S(11): 0.0; T(16): 0.0	0	152.159	1.86381e-09	4.398	0	2	1931.85	0.198143	21.1513	1
	High	SKsDNQISDKAALEAK	1	4	1	Q2KNA0	S3(Phospho)	0	0.991737	S(1): 0.4; S(3): 99.2; S(8): 0.4	0	76.2124	4.05561e-05	3.60717	0	3	1784.84	0.104393	18.5208	2
	High	RSsTSSEPTPTVK	4	4	1	Q2KNA0	S3(Phospho)	0	0.838485	S(2): 4.0; S(3): 83.8; T(4): 4.0; S(5): 4.0; S(6): 4.0; T(9): 0.0; T(11): 0.0	0	50.5838	0.00106337	3.55153	0	2	1456.67	0.190976	17.5785	1
	High	SRKGsSGNASEVSVAcLTER	1	4	1	Q2KNA0	S5(Phospho); C16(Carbamidomethyl)	0	0.249028	S(1): 24.9; S(5): 24.9; S(6): 24.9; S(10): 24.9; S(13): 0.4; T(18): 0.0	0	29.5659	0.00022945	2.41349	0	3	2174.99	0.491697	20.5042	2
	Medium	SKsDNQISDK	1	4	1	Q2KNA0	S3(Phospho)	0	0.988562	S(1): 1.1; S(3): 98.9; S(8): 0.0	0.012671	54.4383	0.0787398	2.08762	0	2	1201.51	1.42973	11.3856	1
Q5SXY1	Cytospin-B OS=Mus musculus GN=Specc1 PE=1 SV=2 - [CYTSB_MOUSE]	25.18	3.84	1	4	4	7	1067	118.029	6.63916
	A2	Sequence	# PSMs	# Proteins	# Protein Groups	Protein Group Accessions	Modifications	ΔCn	pRS Probability	pRS Site Probabilities	q-Value	pRS Score	PEP	XCorr	Probability	Charge	MH+ [Da]	ΔM [ppm]	RT [min]	# Missed Cleavages
	High	SSKGsPTGSSPNNASELSLASLTEK	2	1	1	Q5SXY1	S5(Phospho)	0	0.166656	S(1): 16.7; S(2): 16.7; S(5): 16.7; T(7): 16.7; S(9): 16.7; S(10): 16.7; S(15): 0.0; S(18): 0.0; S(21): 0.0; T(23): 0.0	0	69.756	2.76401e-08	4.25415	0	3	2529.17	0.516171	22.8218	1
	High	KLGSsPTSScNPTPTK	3	1	1	Q5SXY1	S5(Phospho); C10(Carbamidomethyl)	0	0.830247	S(4): 0.4; S(5): 83.0; T(7): 5.5; S(8): 5.5; S(9): 5.5; T(13): 0.0; T(15): 0.0	0	122.712	0.00106337	3.80526	0	2	1741.78	-1.08911	17.7109	1
	High	GSPTGSsPNNASELSLASLTEK	1	1	1	Q5SXY1	S7(Phospho)	0	0.894585	S(2): 0.0; T(4): 0.2; S(6): 10.3; S(7): 89.5; S(12): 0.0; S(15): 0.0; S(18): 0.0; T(20): 0.0	0	98.8736	0.00106337	3.67796	0	2	2227.01	0.360587	23.8104	0
	High	LGSsPTSScNPTPTK	1	1	1	Q5SXY1	S4(Phospho); C9(Carbamidomethyl)	0	0.00489635	S(3): 0.0; S(4): 0.5; T(6): 0.5; S(7): 6.2; S(8): 91.8; T(12): 0.5; T(14): 0.5	0.001608	91.7252	0.00106337	3.1856	0	2	1613.69	-0.192585	18.0217	0
P08553	Neurofilament medium polypeptide OS=Mus musculus GN=Nefm PE=1 SV=4 - [NFM_MOUSE]	25.0349	2.36	1	3	3	8	848	95.8586	4.76709
	A2	Sequence	# PSMs	# Proteins	# Protein Groups	Protein Group Accessions	Modifications	ΔCn	pRS Probability	pRS Site Probabilities	q-Value	pRS Score	PEP	XCorr	Probability	Charge	MH+ [Da]	ΔM [ppm]	RT [min]	# Missed Cleavages
	High	AKSPmPKsPVEEVKPKPEAK	2	1	1	P08553	M5(Oxidation); S8(Phospho)	0	0.99767	S(3): 0.2; S(8): 99.8	0.001608	70.7536	0.00106337	3.52663	0	3	2273.16	0.13456	17.4852	2
	High	AKsPmPKsPVEEVKPKPEAK	4	1	1	P08553	S3(Phospho); M5(Oxidation); S8(Phospho)	0	1	S(3): 100.0; S(8): 100.0	0.001608	17.5747	0.00106337	3.14162	0	4	2353.13	0.633508	17.6846	2
	High	SPmPKsPVEEVKPKPEAK	1	1	1	P08553	M3(Oxidation); S6(Phospho)	0	0.161023	S(1): 83.9; S(6): 16.1	0.001608	40.0337	0.00106337	3.13689	0	3	2074.03	-0.0537352	17.7787	1
	High	sPVEEVKPKPEAK	1	1	1	P08553	S1(Phospho)	0	1	S(1): 100.0	0.003049	33.0898	0.0423116	2.82467	0	3	1517.76	-0.0462963	17.5755	0
P14873	Microtubule-associated protein 1B OS=Mus musculus GN=Map1b PE=1 SV=2 - [MAP1B_MOUSE]	22.3163	4.91	1	6	6	7	2464	270.089	4.83057
	A2	Sequence	# PSMs	# Proteins	# Protein Groups	Protein Group Accessions	Modifications	ΔCn	pRS Probability	pRS Site Probabilities	q-Value	pRS Score	PEP	XCorr	Probability	Charge	MH+ [Da]	ΔM [ppm]	RT [min]	# Missed Cleavages
	High	VLsPLRsPPLLGSESPYEDFLSADSK	1	1	1	P14873	S3(Phospho); S7(Phospho)	0	0.999991	S(3): 100.0; S(7): 100.0; S(13): 0.0; S(15): 0.0; Y(17): 0.0; S(22): 0.0; S(25): 0.0	0	103.956	5.10746e-11	5.42553	0	3	2964.37	0.666573	27.0713	1
	High	KLGGDVsPTQIDVSQFGSFKEDTK	1	1	1	P14873	S7(Phospho)	0	0.0552555	S(7): 5.5; T(9): 94.1; S(14): 0.4; S(18): 0.0; T(23): 0.0	0	58.9537	1.51646e-05	4.26474	0	3	2663.26	0.581831	22.8758	2
	High	SLmssPEDLTKDFEELKAEEIDVAK	1	1	1	P14873	M3(Oxidation); S4(Phospho); S5(Phospho)	0	0.52847	S(1): 24.9; S(4): 75.1; S(5): 75.1; T(10): 24.9	0.001608	53.1673	0.00120731	4.39305	0	3	3000.31	1.01334	26.3987	2
	High	tTRSPDTSAYcYETmEK	1	1	1	P14873	T1(Phospho); C11(Carbamidomethyl); M15(Oxidation)	0	0.000126216	T(1): 0.0; T(2): 0.0; S(4): 0.9; T(7): 98.2; S(8): 0.9; Y(10): 0.0; Y(12): 0.0; T(14): 0.0	0.001608	62.2801	0.00107254	3.9243	0	3	2135.83	-0.649868	18.937	1
	High	ADsRESLKPATKPVASK	2	1	1	P14873	S3(Phospho)	0	0.493283	S(3): 49.3; S(6): 49.3; T(11): 1.0; S(16): 0.3	0.001608	21.7985	0.00106337	2.33225	0	4	1864.95	-0.333031	17.4437	1
	Medium	KEsKEETPEVTK	1	1	1	P14873	S3(Phospho)	0	0.999897	S(3): 100.0; T(7): 0.0; T(11): 0.0	0.032963	83.4725	0.384669	2.17636	0	3	1484.69	0.548685	16.9906	2
Q62261	Spectrin beta chain, brain 1 OS=Mus musculus GN=Sptbn1 PE=1 SV=2 - [SPTB2_MOUSE]	21.6558	1.61	1	4	4	12	2363	274.052	5.57959
	A2	Sequence	# PSMs	# Proteins	# Protein Groups	Protein Group Accessions	Modifications	ΔCn	pRS Probability	pRS Site Probabilities	q-Value	pRS Score	PEP	XCorr	Probability	Charge	MH+ [Da]	ΔM [ppm]	RT [min]	# Missed Cleavages
	High	tSSKESsPVPsPTLDRK	4	1	1	Q62261	T1(Phospho); S7(Phospho); S11(Phospho)	0	0.155664	T(1): 33.4; S(2): 33.4; S(3): 33.4; S(6): 50.9; S(7): 50.9; S(11): 93.7; T(13): 4.3	0	70.33	0.00106337	4.42799	0	2	2055.85	0.614833	18.9787	2
	High	RPPsPDPNTK	5	1	1	Q62261	S4(Phospho)	0	0.999997	S(4): 100.0; T(9): 0.0	0.001608	80.8539	0.00535965	2.78951	0	2	1188.54	0.212861	16.6874	0
	High	KHYASEEIKEK	1	1	1	Q62261		0			0.001608		0.00219538	1.95073	0	4	1361.71	-0.393814	16.3256	2
	High	TsSKEssPVPSPTLDR	2	1	1	Q62261	S2(Phospho); S6(Phospho); S7(Phospho)	0	3.88318e-05	T(1): 9.1; S(2): 9.1; S(3): 81.7; S(6): 1.6; S(7): 11.0; S(11): 89.0; T(13): 98.6	0.008324	38.5165	0.0645241	2.7489	0	2	1927.75	0.0854188	19.9032	1
Q68FH0	Plakophilin-4 OS=Mus musculus GN=Pkp4 PE=1 SV=1 - [PKP4_MOUSE]	19.0654	5.13	1	4	4	7	1190	131.47	8.93896
	A2	Sequence	# PSMs	# Proteins	# Protein Groups	Protein Group Accessions	Modifications	ΔCn	pRS Probability	pRS Site Probabilities	q-Value	pRS Score	PEP	XCorr	Probability	Charge	MH+ [Da]	ΔM [ppm]	RT [min]	# Missed Cleavages
	High	AQSPSYVTSTGVsPSR	1	1	1	Q68FH0	S13(Phospho)	0	0.928356	S(3): 0.0; S(5): 0.0; Y(6): 0.0; T(8): 0.0; S(9): 0.5; T(10): 6.2; S(13): 92.8; S(15): 0.5	0	117.272	1.13914e-06	4.31419	0	2	1703.76	0.027688	19.6312	0
	High	SAVsPDLHITPIYEGR	1	1	1	Q68FH0	S4(Phospho)	0	0.5	S(1): 50.0; S(4): 50.0; T(10): 0.0; Y(13): 0.0	0	118.256	0.00106337	3.72269	0	2	1834.88	2.20111	23.1566	0
	High	VAsPSQGQVGSSsPKR	3	1	1	Q68FH0	S3(Phospho); S13(Phospho)	0	0.75355	S(3): 97.4; S(5): 2.5; S(11): 11.4; S(12): 11.4; S(13): 77.2	0	57.6209	0.00106337	3.21344	0	2	1731.75	0.306321	17.2025	1
	High	VASPSQGQVGSSsPKR	1	1	1	Q68FH0	S13(Phospho)	0	0.901519	S(3): 0.0; S(5): 0.0; S(11): 1.0; S(12): 8.9; S(13): 90.2	0.001608	86.954	0.00106337	2.80326	0	2	1651.78	0.0391067	17.1609	1
	High	VGsPLTLTDAQTR	1	1	1	Q68FH0	S3(Phospho)	0	0.999849	S(3): 100.0; T(6): 0.0; T(8): 0.0; T(12): 0.0	0.005765	86.0368	0.0579448	2.62895	0	2	1438.69	0.651596	21.6958	0
Q8K310	Matrin-3 OS=Mus musculus GN=Matr3 PE=1 SV=1 - [MATR3_MOUSE]	18.1939	6.38	1	3	3	7	846	94.5718	6.25244
	A2	Sequence	# PSMs	# Proteins	# Protein Groups	Protein Group Accessions	Modifications	ΔCn	pRS Probability	pRS Site Probabilities	q-Value	pRS Score	PEP	XCorr	Probability	Charge	MH+ [Da]	ΔM [ppm]	RT [min]	# Missed Cleavages
	High	TDAQKTEsPAEGKEQEEK	1	1	1	Q8K310	S8(Phospho)	0	0.897554	T(1): 0.0; T(6): 10.2; S(8): 89.8	0	71.0894	0.00106337	4.30263	0	3	2084.9	-0.112098	16.3538	2
	High	SYsPDGKESPSDKK	4	1	1	Q8K310	S3(Phospho)	0	0.880977	S(1): 6.0; Y(2): 6.0; S(3): 88.1; S(9): 0.0; S(11): 0.0	0.001608	106.192	0.00106337	3.33355	0	2	1604.68	0.136725	16.8088	2
	High	RDsFDDRGPSLNPVLDYDHGSR	1	1	1	Q8K310	S3(Phospho)	0	0.0129478	S(3): 1.3; S(10): 98.7; Y(17): 0.0; S(21): 0.0	0.001608	33.2127	0.0157937	2.50412	0	3	2598.14	0.68309	21.898	2
	Medium	SYsPDGKEsPSDKK	1	1	1	Q8K310	S3(Phospho); S9(Phospho)	0	0.782203	S(1): 7.5; Y(2): 7.5; S(3): 85.0; S(9): 91.8; S(11): 8.2	0.012671	86.2966	0.0709796	2.87984	0	2	1684.65	0.334316	16.71	2
Q61301	Catenin alpha-2 OS=Mus musculus GN=Ctnna2 PE=1 SV=3 - [CTNA2_MOUSE]	14.9607	4.41	1	2	2	3	953	105.22	5.70654
	A2	Sequence	# PSMs	# Proteins	# Protein Groups	Protein Group Accessions	Modifications	ΔCn	pRS Probability	pRS Site Probabilities	q-Value	pRS Score	PEP	XCorr	Probability	Charge	MH+ [Da]	ΔM [ppm]	RT [min]	# Missed Cleavages
	High	TPEELEDDsDFEQEDYDVR	2	1	1	Q61301	S9(Phospho)	0	1	T(1): 0.0; S(9): 100.0; Y(16): 0.0	0	195.711	1.8667e-17	5.98123	0	2	2410.91	-0.0338363	22.1586	0
	High	QVQEAIAGISSAAQAtSPTDEAK	1	1	1	Q61301	T16(Phospho)	0	0.0901193	S(10): 0.0; S(11): 0.0; T(16): 9.0; S(17): 82.0; T(19): 9.0	0.001608	74.9231	0.00114329	3.5711	0	3	2353.09	1.25006	21.831	0
Q9JMH9	Myosin-XVIIIa OS=Mus musculus GN=Myo18a PE=1 SV=2 - [MY18A_MOUSE]	14.8134	3.51	1	4	4	4	2050	232.611	6.27783
	A2	Sequence	# PSMs	# Proteins	# Protein Groups	Protein Group Accessions	Modifications	ΔCn	pRS Probability	pRS Site Probabilities	q-Value	pRS Score	PEP	XCorr	Probability	Charge	MH+ [Da]	ΔM [ppm]	RT [min]	# Missed Cleavages
	High	GSIILDSGHLStASSSDDLKGEEGSFR	1	1	1	Q9JMH9	T12(Phospho)	0	0.000189004	S(2): 0.0; S(7): 0.0; S(11): 0.0; T(12): 0.0; S(14): 1.2; S(15): 97.7; S(16): 1.2; S(25): 0.0	0	74.3925	0.00106337	4.95161	0	3	2845.29	0.890485	22.2081	1
	High	STsFRQGPEESGLGEGTK	1	1	1	Q9JMH9	S3(Phospho)	0	0.895829	S(1): 5.2; T(2): 5.2; S(3): 89.6; S(11): 0.0; T(17): 0.0	0	55.2157	0.00106337	3.4039	0	3	1946.85	-0.0709295	19.4891	1
	High	VAsGSDLHLTDIDSDSNR	1	1	1	Q9JMH9	S3(Phospho)	0	0.498276	S(3): 49.8; S(5): 49.8; T(10): 0.3; S(14): 0.0; S(16): 0.0	0.001608	42.8571	0.00106337	3.51821	0	3	1981.85	0.15217	21.2689	0
	High	sLAHADEAR	1	1	1	Q9JMH9	S1(Phospho)	0	1	S(1): 100.0	0.001608	66.6805	0.00106337	2.93971	0	2	1049.44	0.462807	17.2089	0
Q8CCJ4	Protein FAM123A OS=Mus musculus GN=Fam123a PE=1 SV=2 - [F123A_MOUSE]	13.857	1.64	1	1	1	6	672	69.8897	6.63916
	A2	Sequence	# PSMs	# Proteins	# Protein Groups	Protein Group Accessions	Modifications	ΔCn	pRS Probability	pRS Site Probabilities	q-Value	pRS Score	PEP	XCorr	Probability	Charge	MH+ [Da]	ΔM [ppm]	RT [min]	# Missed Cleavages
	High	RPDsPGQDASR	6	1	1	Q8CCJ4	S4(Phospho)	0	0.999999	S(4): 100.0; S(10): 0.0	0	86.2445	0.00106337	2.62108	0	2	1265.53	0.437122	14.6482	0
O35867	Neurabin-1 OS=Rattus norvegicus GN=Ppp1r9a PE=1 SV=1 - [NEB1_RAT]	13.6802	5.39	1	3	3	4	1095	122.661	5.13525
	A2	Sequence	# PSMs	# Proteins	# Protein Groups	Protein Group Accessions	Modifications	ΔCn	pRS Probability	pRS Site Probabilities	q-Value	pRS Score	PEP	XCorr	Probability	Charge	MH+ [Da]	ΔM [ppm]	RT [min]	# Missed Cleavages
	High	TEAVsPTVSQLSAVFENSESPGAITPGK	2	1	1	O35867	S5(Phospho)	0	0.00831367	T(1): 0.1; S(5): 0.8; T(7): 14.7; S(9): 14.7; S(12): 69.7; S(18): 0.0; S(20): 0.0; T(25): 0.0	0.001608	41.9018	0.00255621	4.5147	0	3	2883.37	0.356279	26.0744	0
	High	RPsPGEVSKGDTmENVEVK	1	1	1	O35867	S3(Phospho); M13(Oxidation)	0	0.940351	S(3): 94.0; S(8): 5.9; T(12): 0.1	0.001608	37.2259	0.00106406	4.0918	0	3	2154.97	0.218108	18.4908	1
	High	GSSDSLDSLsPR	1	1	1	O35867	S10(Phospho)	0	0.999961	S(2): 0.0; S(3): 0.0; S(5): 0.0; S(8): 0.0; S(10): 100.0	0.001608	132.041	0.00157121	2.34517	0	2	1300.54	-0.0374649	20.3164	0
Q5PR69	Uncharacterized protein KIAA1211 OS=Mus musculus GN=Kiaa1211 PE=2 SV=3 - [K1211_MOUSE]	13.4375	3.07	1	2	2	5	1207	132.206	5.40186
	A2	Sequence	# PSMs	# Proteins	# Protein Groups	Protein Group Accessions	Modifications	ΔCn	pRS Probability	pRS Site Probabilities	q-Value	pRS Score	PEP	XCorr	Probability	Charge	MH+ [Da]	ΔM [ppm]	RT [min]	# Missed Cleavages
	High	DLPSFLVPGLPsPQK	4	1	1	Q5PR69	S12(Phospho)	0	1	S(4): 0.0; S(12): 100.0	0	103.654	0.000722815	2.67153	0	2	1674.85	0.252743	27.0869	0
	High	HLsSAGTIESVNLDAIPLAIAR	1	1	1	Q5PR69	S3(Phospho)	0	0.121801	S(3): 12.2; S(4): 12.2; T(7): 12.2; S(10): 63.5	0.001608	39.1754	0.00229221	3.34139	0	3	2328.2	1.12974	26.2868	0
A2AJA9	Uncharacterized protein C9orf172 homolog OS=Mus musculus GN=Gm996 PE=1 SV=1 - [CI172_MOUSE]	12.3059	4.31	1	3	3	4	974	107.119	9.11475
	A2	Sequence	# PSMs	# Proteins	# Protein Groups	Protein Group Accessions	Modifications	ΔCn	pRS Probability	pRS Site Probabilities	q-Value	pRS Score	PEP	XCorr	Probability	Charge	MH+ [Da]	ΔM [ppm]	RT [min]	# Missed Cleavages
	High	ASQGLATAPAsPPVLQR	2	1	1	A2AJA9	S11(Phospho)	0	0.999995	S(2): 0.0; T(7): 0.0; S(11): 100.0	0	145.595	0.00106337	4.08567	0	2	1743.88	0.0364813	21.2627	0
	High	GRsYENLLGR	1	1	1	A2AJA9	S3(Phospho)	0	0.999199	S(3): 99.9; Y(4): 0.1	0.003049	117.472	0.0409791	2.94251	0	2	1244.58	0.820359	20.9516	1
	Medium	VALAAGsPTRPPPAR	1	1	1	A2AJA9	S7(Phospho)	0	0.896888	S(7): 89.7; T(9): 10.3	0.034879	43.2284	0.425591	2.0194	0	2	1540.8	-0.101392	19.0497	0
Q9DBR7	Protein phosphatase 1 regulatory subunit 12A OS=Mus musculus GN=Ppp1r12a PE=1 SV=2 - [MYPT1_MOUSE]	12.0272	3.5	2	1	2	3	1029	114.927	5.49072
	A2	Sequence	# PSMs	# Proteins	# Protein Groups	Protein Group Accessions	Modifications	ΔCn	pRS Probability	pRS Site Probabilities	q-Value	pRS Score	PEP	XCorr	Probability	Charge	MH+ [Da]	ΔM [ppm]	RT [min]	# Missed Cleavages
	High	RStQGVTLTDLQEAEK	2	3	2	Q9DBR7;Q8BG95	T3(Phospho)	0	0.9627	S(2): 3.7; T(3): 96.3; T(7): 0.0; T(9): 0.0	0	116.754	2.68023e-05	4.71371	0	2	1855.88	0.797942	21.3563	1
	High	DKKSPLIEsTANmENNQPQK	1	2	1	Q9DBR7	S9(Phospho); M13(Oxidation)	0	0.000514171	S(4): 99.9; S(9): 0.1; T(10): 0.1	0.001608	52.3045	0.00106337	3.81991	0	3	2368.09	0.0430434	18.3733	2
Q8BG95	Protein phosphatase 1 regulatory subunit 12B OS=Mus musculus GN=Ppp1r12b PE=1 SV=2 - [MYPT2_MOUSE]	11.74	4.82	1	1	2	3	976	108.984	5.74463
	A2	Sequence	# PSMs	# Proteins	# Protein Groups	Protein Group Accessions	Modifications	ΔCn	pRS Probability	pRS Site Probabilities	q-Value	pRS Score	PEP	XCorr	Probability	Charge	MH+ [Da]	ΔM [ppm]	RT [min]	# Missed Cleavages
	High	RStQGVTLTDLQEAEK	2	3	2	Q9DBR7;Q8BG95	T3(Phospho)	0	0.9627	S(2): 3.7; T(3): 96.3; T(7): 0.0; T(9): 0.0	0	116.754	2.68023e-05	4.71371	0	2	1855.88	0.797942	21.3563	1
	High	LRYPTQPDKPTTPVsPSASRPSLYTGSHLLR	1	1	1	Q8BG95	S15(Phospho)	0	0.0832345	Y(3): 0.0; T(5): 0.0; T(11): 1.5; T(12): 1.5; S(15): 8.3; S(17): 8.3; S(19): 8.3; S(22): 53.9; Y(24): 8.3; T(25): 8.3; S(27): 1.5	0.001608	33.1208	0.00106337	3.5327	0	5	3502.79	0.402982	21.2204	1
O54967	Activated CDC42 kinase 1 OS=Mus musculus GN=Tnk2 PE=1 SV=2 - [ACK1_MOUSE]	11.3486	5.69	1	3	3	3	1055	116.901	7.43018
	A2	Sequence	# PSMs	# Proteins	# Protein Groups	Protein Group Accessions	Modifications	ΔCn	pRS Probability	pRS Site Probabilities	q-Value	pRS Score	PEP	XCorr	Probability	Charge	MH+ [Da]	ΔM [ppm]	RT [min]	# Missed Cleavages
	High	KPSPtPGSLPGEGTLQSLTcLIGEK	1	1	1	O54967	T5(Phospho); C20(Carbamidomethyl)	0	0.00251188	S(3): 0.3; T(5): 0.3; S(8): 0.0; T(14): 99.5; S(17): 0.0; T(19): 0.0	0	69.756	1.01568e-06	4.60095	0	3	2647.31	0.268921	26.5712	0
	High	LSSsPGKTmPTTQSFASDPK	1	1	1	O54967	S4(Phospho); M9(Oxidation)	0	0.696656	S(2): 10.1; S(3): 10.1; S(4): 69.7; T(8): 10.1; T(11): 0.0; T(12): 0.0; S(14): 0.0; S(17): 0.0	0	75.4459	0.000368789	3.45349	0	3	2162.97	-0.203453	19.2386	1
	High	VELsPAPSGEEETSR	1	1	1	O54967	S4(Phospho)	0	1	S(4): 100.0; S(8): 0.0; T(13): 0.0; S(14): 0.0	0	126.53	0.00106337	3.29417	0	2	1667.72	-0.128552	19.3167	0
Q3UNH4	G protein-regulated inducer of neurite outgrowth 1 OS=Mus musculus GN=Gprin1 PE=1 SV=2 - [GRIN1_MOUSE]	11.1514	6.97	1	4	4	4	932	95.4374	7.92822
	A2	Sequence	# PSMs	# Proteins	# Protein Groups	Protein Group Accessions	Modifications	ΔCn	pRS Probability	pRS Site Probabilities	q-Value	pRS Score	PEP	XCorr	Probability	Charge	MH+ [Da]	ΔM [ppm]	RT [min]	# Missed Cleavages
	High	DLAAAAAQKsPSAEAAAPPPGPR	1	1	1	Q3UNH4	S10(Phospho)	0	0.914065	S(10): 91.4; S(12): 8.6	0.001608	61.718	0.00114291	3.45994	0	3	2224.08	0.402	19.5952	1
	High	NSELVsPVKPER	1	1	1	Q3UNH4	S6(Phospho)	0	1	S(2): 0.0; S(6): 100.0	0.001608	86.0448	0.00106337	3.17185	0	2	1434.7	0.423914	19.4955	0
	High	VDIVsPGGDNAGSLR	1	1	1	Q3UNH4	S5(Phospho)	0	0.999999	S(5): 100.0; S(13): 0.0	0.001608	94.09	0.00106337	2.54576	0	2	1536.71	0.33703	21.3014	0
	Medium	ERPGsTGEGDLVSLR	1	1	1	Q3UNH4	S5(Phospho)	0	0.91379	S(5): 91.4; T(6): 8.6; S(13): 0.0	0.046776	54.1017	0.526831	1.9739	0	2	1652.77	0.690974	21.2658	0
Q9WVI9	C-Jun-amino-terminal kinase-interacting protein 1 OS=Mus musculus GN=Mapk8ip1 PE=1 SV=2 - [JIP1_MOUSE]	10.7072	4.1	1	1	1	3	707	77.234	4.95752
	A2	Sequence	# PSMs	# Proteins	# Protein Groups	Protein Group Accessions	Modifications	ΔCn	pRS Probability	pRS Site Probabilities	q-Value	pRS Score	PEP	XCorr	Probability	Charge	MH+ [Da]	ΔM [ppm]	RT [min]	# Missed Cleavages
	High	ESGLGGGAAsPPAASPFLGLHIAsPPNFR	3	1	1	Q9WVI9	S10(Phospho); S24(Phospho)	0	0.800032	S(2): 3.6; S(10): 81.0; S(15): 16.5; S(24): 98.9	0	37.804	4.45299e-07	3.70919	0	3	2935.36	0.414429	26.855	0
Q80YS6	Actin filament-associated protein 1 OS=Mus musculus GN=Afap1 PE=1 SV=1 - [AFAP1_MOUSE]	10.565	5.61	2	2	2	3	731	80.5646	8.67529
	A2	Sequence	# PSMs	# Proteins	# Protein Groups	Protein Group Accessions	Modifications	ΔCn	pRS Probability	pRS Site Probabilities	q-Value	pRS Score	PEP	XCorr	Probability	Charge	MH+ [Da]	ΔM [ppm]	RT [min]	# Missed Cleavages
	High	SGTSSPQsPVFR	2	2	1	Q80YS6	S8(Phospho)	0	0.999997	S(1): 0.0; T(3): 0.0; S(4): 0.0; S(5): 0.0; S(8): 100.0	0	119.499	0.00106337	3.11124	0	2	1329.58	0.383333	19.9226	0
	High	TLENsPISScDTSDAEGPLPVNSAAVLKK	1	2	1	Q80YS6	S5(Phospho); C10(Carbamidomethyl)	0	0.0459664	T(1): 0.9; S(5): 4.6; S(8): 4.6; S(9): 29.6; T(12): 29.6; S(13): 29.6; S(23): 0.9	0.001608	15.2436	0.00106337	4.65566	0	3	3080.45	1.32776	22.579	1
Q03173	Protein enabled homolog OS=Mus musculus GN=Enah PE=1 SV=2 - [ENAH_MOUSE]	10.075	2.37	1	1	1	3	802	85.7916	7.72314
	A2	Sequence	# PSMs	# Proteins	# Protein Groups	Protein Group Accessions	Modifications	ΔCn	pRS Probability	pRS Site Probabilities	q-Value	pRS Score	PEP	XCorr	Probability	Charge	MH+ [Da]	ΔM [ppm]	RT [min]	# Missed Cleavages
	High	NSRPsSPVNTPSSQPPAAK	3	1	1	Q03173	S5(Phospho)	0	0.0751994	S(2): 0.0; S(5): 7.5; S(6): 92.4; T(10): 0.1; S(12): 0.0; S(13): 0.0	0	104.225	0.00106337	3.25725	0	2	2001.94	-0.136866	17.7647	0
P16086	Spectrin alpha chain, brain OS=Rattus norvegicus GN=Sptan1 PE=1 SV=2 - [SPTA2_RAT]	9.87344	2.75	2	3	3	3	2472	284.462	5.32568
	A2	Sequence	# PSMs	# Proteins	# Protein Groups	Protein Group Accessions	Modifications	ΔCn	pRS Probability	pRS Site Probabilities	q-Value	pRS Score	PEP	XCorr	Probability	Charge	MH+ [Da]	ΔM [ppm]	RT [min]	# Missed Cleavages
	High	KLDPAQSAsRENLLEEQGSIALR	1	2	1	P16086	S9(Phospho)	0	0.889903	S(7): 11.0; S(9): 89.0; S(19): 0.0	0	88.785	1.49184e-07	4.46947	0	3	2605.3	0.534846	22.3015	2
	High	IAALQAFADQLIAVDHYAK	1	2	1	P16086		0			0		1.18402e-07	2.93407	0	3	2058.1	0.36635	27.3701	0
	High	AGTFQAFEQFGQQLLAHGHYASPEIK	1	2	1	P16086		0			0		0.00106337	2.4699	0	4	2875.42	-0.0531745	26.3665	0
Q7TSJ2	Microtubule-associated protein 6 OS=Mus musculus GN=Map6 PE=1 SV=2 - [MAP6_MOUSE]	9.50089	7.95	1	3	3	3	906	96.3906	9.49561
	A2	Sequence	# PSMs	# Proteins	# Protein Groups	Protein Group Accessions	Modifications	ΔCn	pRS Probability	pRS Site Probabilities	q-Value	pRS Score	PEP	XCorr	Probability	Charge	MH+ [Da]	ΔM [ppm]	RT [min]	# Missed Cleavages
	High	GTQLPTVSPSPPVmIPTVPHTEYIEGsP	1	1	1	Q7TSJ2	M14(Oxidation); S27(Phospho)	0	0.915788	T(2): 0.0; T(6): 0.0; S(8): 0.0; S(10): 0.0; T(17): 0.9; T(21): 3.7; Y(23): 3.7; S(27): 91.6	0.001608	44.7042	0.00106337	3.91553	0	3	3027.45	1.19825	24.8074	0
	High	DQVPVVPGSLKGQsPTAPGPTK	1	1	1	Q7TSJ2	S14(Phospho)	0	0.861004	S(9): 6.9; S(14): 86.1; T(16): 6.9; T(21): 0.1	0.001608	73.358	0.00505284	3.45628	0	2	2240.13	0.880591	20.9546	1
	High	AQsPLLPEPLKNQSPVVPASTK	1	1	1	Q7TSJ2	S3(Phospho)	0	1	S(3): 100.0; S(14): 0.0; S(20): 0.0; T(21): 0.0	0.001608	73.1031	0.00106337	2.12908	0	3	2381.25	0.564951	22.825	1
P70478	Adenomatous polyposis coli protein OS=Rattus norvegicus GN=Apc PE=1 SV=1 - [APC_RAT]	9.45567	1.51	3	2	2	2	2842	310.342	7.37158
	A2	Sequence	# PSMs	# Proteins	# Protein Groups	Protein Group Accessions	Modifications	ΔCn	pRS Probability	pRS Site Probabilities	q-Value	pRS Score	PEP	XCorr	Probability	Charge	MH+ [Da]	ΔM [ppm]	RT [min]	# Missed Cleavages
	High	ALEAELDAQHLSETFDNIDNLsPK	1	3	1	P70478	S22(Phospho)	0	0.999999	S(12): 0.0; T(14): 0.0; S(22): 100.0	0	94.8635	2.12655e-06	5.4481	0	3	2750.26	0.750603	25.3247	0
	High	YKDANImsPGSSLPSLHVR	1	3	1	P70478	M7(Oxidation); S8(Phospho)	0	0.999871	Y(1): 0.0; S(8): 100.0; S(11): 0.0; S(12): 0.0; S(15): 0.0	0	159.769	1.87407e-08	4.00757	0	3	2168.02	1.29351	21.5118	1
O35927	Catenin delta-2 OS=Mus musculus GN=Ctnnd2 PE=1 SV=1 - [CTND2_MOUSE]	8.84286	2.57	1	2	2	4	1247	134.916	7.6499
	A2	Sequence	# PSMs	# Proteins	# Protein Groups	Protein Group Accessions	Modifications	ΔCn	pRS Probability	pRS Site Probabilities	q-Value	pRS Score	PEP	XCorr	Probability	Charge	MH+ [Da]	ΔM [ppm]	RT [min]	# Missed Cleavages
	High	GGsPLTTTQGGSPTK	2	1	1	O35927	S3(Phospho)	0	0.999669	S(3): 100.0; T(6): 0.0; T(7): 0.0; T(8): 0.0; S(12): 0.0; T(14): 0.0	0	81.02	0.00106337	3.07716	0	2	1468.67	0.431956	18.2636	0
	High	TSTAPSsPGVDSVPLQR	2	1	1	O35927	S7(Phospho)	0	0.497588	T(1): 0.1; S(2): 0.1; T(3): 0.1; S(6): 49.8; S(7): 49.8; S(12): 0.1	0	70.33	1.96395e-05	2.88571	0	2	1778.83	-0.087429	20.6022	0
Q80YA3	Phospholipase DDHD1 OS=Mus musculus GN=Ddhd1 PE=2 SV=1 - [DDHD1_MOUSE]	8.40132	4.57	1	1	1	2	547	61.7841	6.60986
	A2	Sequence	# PSMs	# Proteins	# Protein Groups	Protein Group Accessions	Modifications	ΔCn	pRS Probability	pRS Site Probabilities	q-Value	pRS Score	PEP	XCorr	Probability	Charge	MH+ [Da]	ΔM [ppm]	RT [min]	# Missed Cleavages
	High	EPTSVSDSENIAAIPsPVTsPVLSR	2	1	1	Q80YA3	S16(Phospho); S20(Phospho)	0	0.306857	T(3): 0.0; S(4): 0.0; S(6): 0.0; S(8): 0.0; S(16): 64.0; T(19): 64.0; S(20): 64.0; S(24): 7.9	0.001608	46.2374	0.00122617	4.38303	0	3	2713.24	0.270078	23.9049	0
Q6P730	Disabled homolog 2-interacting protein OS=Rattus norvegicus GN=Dab2ip PE=1 SV=1 - [DAB2P_RAT]	8.3655	3.41	3	2	2	2	996	109.936	7.10791
	A2	Sequence	# PSMs	# Proteins	# Protein Groups	Protein Group Accessions	Modifications	ΔCn	pRS Probability	pRS Site Probabilities	q-Value	pRS Score	PEP	XCorr	Probability	Charge	MH+ [Da]	ΔM [ppm]	RT [min]	# Missed Cleavages
	High	LPsPTPENKDLFFVTR	1	3	1	Q6P730	S3(Phospho)	0	0.960285	S(3): 96.0; T(5): 4.0; T(15): 0.0	0	72.4223	8.80576e-07	4.27843	0	3	1940.96	2.25075	24.0092	1
	High	LRQQSSSSKGDsPELKPR	1	3	1	Q6P730	S12(Phospho)	0	0.99979	S(5): 0.0; S(6): 0.0; S(7): 0.0; S(8): 0.0; S(12): 100.0	0.003049	66.3503	0.0288989	4.08707	0	3	2080.02	-0.067149	17.2245	2
Q9QXL1	Kinesin-like protein KIF21B OS=Mus musculus GN=Kif21b PE=1 SV=2 - [KI21B_MOUSE]	8.29361	2.4	1	3	3	3	1668	186.064	7.07861
	A2	Sequence	# PSMs	# Proteins	# Protein Groups	Protein Group Accessions	Modifications	ΔCn	pRS Probability	pRS Site Probabilities	q-Value	pRS Score	PEP	XCorr	Probability	Charge	MH+ [Da]	ΔM [ppm]	RT [min]	# Missed Cleavages
	High	AVsAEcLGPPLDSSTK	1	1	1	Q9QXL1	S3(Phospho); C6(Carbamidomethyl)	0	1	S(3): 100.0; S(13): 0.0; S(14): 0.0; T(15): 0.0	0.001608	95.9582	0.00106337	2.79829	0	2	1711.76	-2.07651	21.7151	0
	High	STDmGFtPPSsPPTRPR	1	1	1	Q9QXL1	M4(Oxidation); T7(Phospho); S11(Phospho)	0	0.107399	S(1): 0.6; T(2): 0.6; T(7): 94.7; S(10): 13.2; S(11): 13.2; T(14): 77.7	0.003049	32.8244	0.0390909	3.34636	0	3	2006.81	0.323699	20.2837	0
	Medium	TVsLPTR	1	1	1	Q9QXL1	S3(Phospho)	0	0.999937	T(1): 0.0; S(3): 100.0; T(6): 0.0	0.021813	89.1144	0.144773	2.14895	0	2	853.418	-0.270825	19.9093	0
Q9QWI6	SRC kinase signaling inhibitor 1 OS=Mus musculus GN=Srcin1 PE=1 SV=2 - [SRCN1_MOUSE]	8.11171	2.8	1	2	2	2	1250	134.776	9.31982
	A2	Sequence	# PSMs	# Proteins	# Protein Groups	Protein Group Accessions	Modifications	ΔCn	pRS Probability	pRS Site Probabilities	q-Value	pRS Score	PEP	XCorr	Probability	Charge	MH+ [Da]	ΔM [ppm]	RT [min]	# Missed Cleavages
	High	DSGSSSVFAEsPGGK	1	1	1	Q9QWI6	S11(Phospho)	0	1	S(2): 0.0; S(4): 0.0; S(5): 0.0; S(6): 0.0; S(11): 100.0	0	127.731	2.73744e-07	4.40534	0	2	1491.6	0.763956	20.185	0
	High	EVSGPNETsSPGSEKPSGSR	1	1	1	Q9QWI6	S9(Phospho)	0	0.0541009	S(3): 5.4; T(8): 5.4; S(9): 5.4; S(10): 5.4; S(13): 26.1; S(17): 26.1; S(19): 26.1	0.003049	4.34233	0.0258046	3.70637	0	3	2068.88	0.0589354	17.4	0
Q8VD37	SH3-containing GRB2-like protein 3-interacting protein 1 OS=Mus musculus GN=Sgip1 PE=1 SV=1 - [SGIP1_MOUSE]	7.41996	3.97	2	2	2	2	806	86.0098	7.86963
	A2	Sequence	# PSMs	# Proteins	# Protein Groups	Protein Group Accessions	Modifications	ΔCn	pRS Probability	pRS Site Probabilities	q-Value	pRS Score	PEP	XCorr	Probability	Charge	MH+ [Da]	ΔM [ppm]	RT [min]	# Missed Cleavages
	High	IEKLPsISDLDSIFGPVLsPK	1	2	1	Q8VD37	S6(Phospho); S19(Phospho)	0	0.989625	S(6): 99.0; S(8): 1.0; S(12): 0.0; S(19): 100.0	0	106.022	0.000195112	4.97623	0	3	2415.19	1.93182	28.9688	1
	High	NLsSEEVARPR	1	2	1	Q8VD37	S3(Phospho)	0	0.962898	S(3): 96.3; S(4): 3.7	0	54.7899	0.00106337	2.44374	0	2	1337.62	0.483941	18.6499	0
Q6PFD5	Disks large-associated protein 3 OS=Mus musculus GN=Dlgap3 PE=1 SV=1 - [DLGP3_MOUSE]	7.32267	2.66	2	3	3	3	977	105.808	8.76318
	A2	Sequence	# PSMs	# Proteins	# Protein Groups	Protein Group Accessions	Modifications	ΔCn	pRS Probability	pRS Site Probabilities	q-Value	pRS Score	PEP	XCorr	Probability	Charge	MH+ [Da]	ΔM [ppm]	RT [min]	# Missed Cleavages
	High	SHsLEAPGKR	1	2	1	Q6PFD5	S3(Phospho)	0	0.921222	S(1): 7.9; S(3): 92.1	0.001608	31.9389	0.00184501	2.66093	0	3	1161.54	0.053494	16.9608	1
	Medium	HAsEPQPGPR	1	2	1	Q6PFD5	S3(Phospho)	0	1	S(3): 100.0	0.022738	72.5806	0.180475	2.34139	0	2	1155.49	0.103907	16.7358	0
	Medium	SGsYIK	1	2	1	Q6PFD5	S3(Phospho)	0	0.998397	S(1): 0.0; S(3): 99.8; Y(4): 0.1	0.047777	73.37	0.532857	2.32035	0	2	734.312	-0.0871805	17.88	0
P35748	Myosin-11 OS=Oryctolagus cuniculus GN=MYH11 PE=2 SV=2 - [MYH11_RABIT]	7.27076	2.03	2	1	2	2	1972	227.179	5.46533
	A2	Sequence	# PSMs	# Proteins	# Protein Groups	Protein Group Accessions	Modifications	ΔCn	pRS Probability	pRS Site Probabilities	q-Value	pRS Score	PEP	XCorr	Probability	Charge	MH+ [Da]	ΔM [ppm]	RT [min]	# Missed Cleavages
	High	LQQLFNHTmFILEQEEYQR	1	5	3	Q61879;P35748;Q8VDD5	M9(Oxidation)	0			0		1.79604e-14	5.02098	0	3	2483.2	0.110988	23.888	0
	High	NLLQEQLQAETELYAEAEEMR	1	2	1	P35748		0			0.001608		0.00106337	2.24978	0	3	2508.19	0.383221	28.0022	0
P01870	Ig gamma chain C region OS=Oryctolagus cuniculus PE=1 SV=1 - [IGHG_RABIT]	7.08634	18.27	1	2	2	2	323	35.3818	8.29443
	A2	Sequence	# PSMs	# Proteins	# Protein Groups	Protein Group Accessions	Modifications	ΔCn	pRS Probability	pRS Site Probabilities	q-Value	pRS Score	PEP	XCorr	Probability	Charge	MH+ [Da]	ΔM [ppm]	RT [min]	# Missed Cleavages
	High	APSVFPLAPccGDTPSSTVTLGcLVK	1	1	1	P01870	C10(Carbamidomethyl); C11(Carbamidomethyl); C23(Carbamidomethyl)	0			0		0.00106337	3.89983	0	3	2734.32	-0.162827	25.9397	0
	High	QSSGLYSLSSVVSVTSSSQPVTcNVAHPATNTK	1	1	1	P01870	C23(Carbamidomethyl)	0			0.001608		0.00106337	3.1865	0	3	3393.66	0.0953884	23.574	0
Q8BIE6	FERM domain-containing protein 4A OS=Mus musculus GN=Frmd4a PE=1 SV=2 - [FRM4A_MOUSE]	6.9181	2.94	2	2	2	2	1020	113.809	8.92432
	A2	Sequence	# PSMs	# Proteins	# Protein Groups	Protein Group Accessions	Modifications	ΔCn	pRS Probability	pRS Site Probabilities	q-Value	pRS Score	PEP	XCorr	Probability	Charge	MH+ [Da]	ΔM [ppm]	RT [min]	# Missed Cleavages
	High	AAGALGSASsGSmPNLAAR	1	2	1	Q8BIE6	S10(Phospho); M13(Oxidation)	0	0.956046	S(7): 0.0; S(9): 0.2; S(10): 95.6; S(12): 4.2	0	120.802	0.00106337	4.4537	0	2	1784.8	0.304386	20.0279	0
	High	VRsPHYVHSTR	1	2	1	Q8BIE6	S3(Phospho)	0	0.999202	S(3): 99.9; Y(6): 0.1; S(9): 0.0; T(10): 0.0	0.001608	53.9659	0.00107435	2.4644	0	3	1418.67	-0.117699	16.565	1
Q6A065	Centrosomal protein of 170 kDa OS=Mus musculus GN=Cep170 PE=1 SV=2 - [CE170_MOUSE]	6.81677	2.64	2	2	2	2	1588	174.944	7.1665
	A2	Sequence	# PSMs	# Proteins	# Protein Groups	Protein Group Accessions	Modifications	ΔCn	pRS Probability	pRS Site Probabilities	q-Value	pRS Score	PEP	XCorr	Probability	Charge	MH+ [Da]	ΔM [ppm]	RT [min]	# Missed Cleavages
	High	QKsEEPSVSLPFLQTALLR	1	2	1	Q6A065	S3(Phospho)	0	0.807531	S(3): 80.8; S(7): 15.8; S(9): 3.5; T(15): 0.0	0	44.5796	4.38887e-05	3.91987	0	3	2223.14	0.527361	27.2897	1
	Medium	QGsFTIDKPSSNIPIELIPHINK	1	1	1	Q6A065	S3(Phospho)	0	0.25	S(3): 25.0; T(5): 25.0; S(10): 25.0; S(11): 25.0	0.022738	3.85	0.176899	2.8969	0	3	2628.34	0.168504	24.9692	0
Q9ERG0	LIM domain and actin-binding protein 1 OS=Mus musculus GN=Lima1 PE=1 SV=3 - [LIMA1_MOUSE]	6.76217	5.71	1	2	2	2	753	84.0081	6.59521
	A2	Sequence	# PSMs	# Proteins	# Protein Groups	Protein Group Accessions	Modifications	ΔCn	pRS Probability	pRS Site Probabilities	q-Value	pRS Score	PEP	XCorr	Probability	Charge	MH+ [Da]	ΔM [ppm]	RT [min]	# Missed Cleavages
	High	SDNEETLGRPAQPPNAGESPHsPGVEDAPIAK	1	1	1	Q9ERG0	S22(Phospho)	0	0.965805	S(1): 0.2; T(6): 0.1; S(19): 3.1; S(22): 96.6	0.001608	40.1727	0.00118509	4.17393	0	3	3347.52	0.63279	20.1322	0
	High	TSSLPEsSPSK	1	1	1	Q9ERG0	S7(Phospho)	0	0.0630511	T(1): 0.6; S(2): 0.6; S(3): 85.7; S(7): 6.3; S(8): 6.3; S(10): 0.6	0.001608	42.6352	0.0178028	2.58823	0	2	1199.52	0.635887	17.9758	0
Q9Z0U1	Tight junction protein ZO-2 OS=Mus musculus GN=Tjp2 PE=1 SV=2 - [ZO2_MOUSE]	6.55042	3.08	1	2	2	2	1167	131.2	6.78564
	A2	Sequence	# PSMs	# Proteins	# Protein Groups	Protein Group Accessions	Modifications	ΔCn	pRS Probability	pRS Site Probabilities	q-Value	pRS Score	PEP	XCorr	Probability	Charge	MH+ [Da]	ΔM [ppm]	RT [min]	# Missed Cleavages
	High	KVQVAPLQGsPPLSHDDR	1	1	1	Q9Z0U1	S10(Phospho)	0	0.99747	S(10): 99.7; S(14): 0.3	0.001608	48.3894	0.00106337	3.90772	0	3	2024	0.279622	20.5504	1
	Medium	DQLRDAsPPPAFKPEPPK	1	1	1	Q9Z0U1	S7(Phospho)	0	1	S(7): 100.0	0.039957	56.8189	0.445733	2.64269	0	3	2070.01	0.510008	20.5537	1
Q66H54	FTS and Hook-interacting protein OS=Rattus norvegicus GN=Fam160a2 PE=1 SV=1 - [F16A2_RAT]	6.0636	2.78	2	1	1	2	791	86.2173	8.45557
	A2	Sequence	# PSMs	# Proteins	# Protein Groups	Protein Group Accessions	Modifications	ΔCn	pRS Probability	pRS Site Probabilities	q-Value	pRS Score	PEP	XCorr	Probability	Charge	MH+ [Da]	ΔM [ppm]	RT [min]	# Missed Cleavages
	High	DGTGLGLGGGsPGASTPVLLPR	2	2	1	Q66H54	S11(Phospho)	0	0.014627	T(3): 98.5; S(11): 1.5; S(15): 0.0; T(16): 0.0	0.001608	62.7204	0.00201812	3.50202	0	3	2059.02	0.615477	24.966	0
Q62318	Transcription intermediary factor 1-beta OS=Mus musculus GN=Trim28 PE=1 SV=3 - [TIF1B_MOUSE]	5.86807	1.56	1	1	1	2	834	88.7905	5.77002
	A2	Sequence	# PSMs	# Proteins	# Protein Groups	Protein Group Accessions	Modifications	ΔCn	pRS Probability	pRS Site Probabilities	q-Value	pRS Score	PEP	XCorr	Probability	Charge	MH+ [Da]	ΔM [ppm]	RT [min]	# Missed Cleavages
	High	SRsGEGEVSGLLR	2	1	1	Q62318	S3(Phospho)	0	0.997756	S(1): 0.2; S(3): 99.8; S(9): 0.0	0	86.0368	0.00106337	2.96524	0	2	1426.67	0.0536008	21.1714	1
Q80VC9	Calmodulin-regulated spectrin-associated protein 3 OS=Mus musculus GN=Camsap3 PE=1 SV=1 - [CAMP3_MOUSE]	5.61572	2.16	1	2	2	2	1252	135.091	8.42627
	A2	Sequence	# PSMs	# Proteins	# Protein Groups	Protein Group Accessions	Modifications	ΔCn	pRS Probability	pRS Site Probabilities	q-Value	pRS Score	PEP	XCorr	Probability	Charge	MH+ [Da]	ΔM [ppm]	RT [min]	# Missed Cleavages
	High	KFsPSQVPVQTR	1	1	1	Q80VC9	S3(Phospho)	0	0.999987	S(3): 100.0; S(5): 0.0; T(11): 0.0	0.001608	110.922	0.00106337	2.82704	0	2	1453.72	0.122494	19.9737	1
	High	RSPGPGPSPTPRsPK	1	1	1	Q80VC9	S13(Phospho)	0	0.987153	S(2): 0.0; S(8): 0.0; T(10): 1.3; S(13): 98.7	0.001608	71.5127	0.00106337	2.78868	0	3	1597.79	0.452028	17.1455	2
O94967	WD repeat-containing protein 47 OS=Homo sapiens GN=WDR47 PE=1 SV=1 - [WDR47_HUMAN]	5.60663	2.5	2	1	1	1	919	101.884	5.93506
	A2	Sequence	# PSMs	# Proteins	# Protein Groups	Protein Group Accessions	Modifications	ΔCn	pRS Probability	pRS Site Probabilities	q-Value	pRS Score	PEP	XCorr	Probability	Charge	MH+ [Da]	ΔM [ppm]	RT [min]	# Missed Cleavages
	High	AAYADLLtPLISKLsPYPSSPmR	1	2	1	O94967	T8(Phospho); S15(Phospho); M22(Oxidation)	0	0.97173	Y(3): 0.0; T(8): 98.6; S(12): 1.4; S(15): 98.5; Y(17): 1.4; S(19): 0.0; S(20): 0.0	0	91.1873	7.09024e-06	5.60663	0	3	2667.25	0.250306	26.8093	1
Q8C4S8	DENN domain-containing protein 2A OS=Mus musculus GN=Dennd2a PE=1 SV=1 - [DEN2A_MOUSE]	5.56458	3.2	1	1	1	1	1000	113.024	8.90967
	A2	Sequence	# PSMs	# Proteins	# Protein Groups	Protein Group Accessions	Modifications	ΔCn	pRS Probability	pRS Site Probabilities	q-Value	pRS Score	PEP	XCorr	Probability	Charge	MH+ [Da]	ΔM [ppm]	RT [min]	# Missed Cleavages
	High	DGAGSPLRTsPPSTPSSPDDTFFNLGDLQNGR	1	1	1	Q8C4S8	S10(Phospho)	0	0.125	S(5): 12.5; T(9): 12.5; S(10): 12.5; S(13): 12.5; T(14): 12.5; S(16): 12.5; S(17): 12.5; T(21): 12.5	0	2.78252	0.000330601	5.56458	0	3	3383.52	0.412546	25.5486	1
Q6PDG5	SWI/SNF complex subunit SMARCC2 OS=Mus musculus GN=Smarcc2 PE=1 SV=2 - [SMRC2_MOUSE]	5.55652	1.07	2	1	1	2	1213	132.522	5.59229
	A2	Sequence	# PSMs	# Proteins	# Protein Groups	Protein Group Accessions	Modifications	ΔCn	pRS Probability	pRS Site Probabilities	q-Value	pRS Score	PEP	XCorr	Probability	Charge	MH+ [Da]	ΔM [ppm]	RT [min]	# Missed Cleavages
	High	KRsPsPSPTPEAK	2	2	1	Q6PDG5	S3(Phospho); S5(Phospho)	0	0.993792	S(3): 100.0; S(5): 99.4; S(7): 0.6; T(9): 0.0	0.001608	77.9927	0.00110089	2.96391	0	3	1541.68	0.308469	16.6902	2
Q62417	Sorbin and SH3 domain-containing protein 1 OS=Mus musculus GN=Sorbs1 PE=1 SV=2 - [SRBS1_MOUSE]	5.35388	1.63	1	2	2	2	1290	142.982	8.25049
	A2	Sequence	# PSMs	# Proteins	# Protein Groups	Protein Group Accessions	Modifications	ΔCn	pRS Probability	pRS Site Probabilities	q-Value	pRS Score	PEP	XCorr	Probability	Charge	MH+ [Da]	ΔM [ppm]	RT [min]	# Missed Cleavages
	High	VGGsIENLLmR	1	1	1	Q62417	S4(Phospho); M10(Oxidation)	0	1	S(4): 100.0	0.001608	60.798	0.00106814	2.98585	0	2	1284.6	0.0131865	23.7846	0
	High	sAESLLESTK	1	1	1	Q62417	S1(Phospho)	0	0.999992	S(1): 100.0; S(4): 0.0; S(8): 0.0; T(9): 0.0	0.003049	86.7149	0.0385672	2.36804	0	2	1144.51	0.303337	21.3627	0
Q91Z67	SLIT-ROBO Rho GTPase-activating protein 2 OS=Mus musculus GN=Srgap2 PE=1 SV=2 - [FNBP2_MOUSE]	4.99084	2.43	1	2	2	3	1071	120.723	6.63916
	A2	Sequence	# PSMs	# Proteins	# Protein Groups	Protein Group Accessions	Modifications	ΔCn	pRS Probability	pRS Site Probabilities	q-Value	pRS Score	PEP	XCorr	Probability	Charge	MH+ [Da]	ΔM [ppm]	RT [min]	# Missed Cleavages
	High	sSPKSEIEVmSEPPEEK	2	1	1	Q91Z67	S1(Phospho); M10(Oxidation)	0	0.489046	S(1): 48.9; S(2): 48.9; S(5): 2.2; S(11): 0.0	0.001608	70.33	0.00171147	2.7395	0	2	1998.86	-1.25721	19.5842	1
	High	sPDSTANVR	1	1	1	Q91Z67	S1(Phospho)	0	0.999994	S(1): 100.0; S(4): 0.0; T(5): 0.0	0.001608	100.168	0.00126932	2.2501	0	2	1026.43	0.115223	17.1107	0
Q63028	Alpha-adducin OS=Rattus norvegicus GN=Add1 PE=1 SV=2 - [ADDA_RAT]	4.9314	6.8	2	2	2	2	735	80.3053	6.15088
	A2	Sequence	# PSMs	# Proteins	# Protein Groups	Protein Group Accessions	Modifications	ΔCn	pRS Probability	pRS Site Probabilities	q-Value	pRS Score	PEP	XCorr	Probability	Charge	MH+ [Da]	ΔM [ppm]	RT [min]	# Missed Cleavages
	High	YSDVEVPASVTGHSFASDGDSGTcSPLRHsFQK	1	2	1	Q63028	C24(Carbamidomethyl); S30(Phospho)	0	0.10027	Y(1): 0.3; S(2): 0.2; S(9): 3.3; T(11): 10.0; S(14): 36.0; S(17): 10.0; S(21): 10.0; T(23): 10.0; S(25): 10.0; S(30): 10.0	0.001608	16.6043	0.00106337	2.76111	0	4	3605.56	-1.73519	21.5642	1
	Medium	AAVVTsPPPTTAPHKER	1	2	1	Q63028	S6(Phospho)	0	0.859299	T(5): 13.5; S(6): 85.9; T(10): 0.5; T(11): 0.1	0.025755	49.5828	0.194673	2.17029	0	3	1838.92	-0.205392	18.058	1
Q5F2E8	Serine/threonine-protein kinase TAO1 OS=Mus musculus GN=Taok1 PE=1 SV=1 - [TAOK1_MOUSE]	4.66858	1.2	2	1	1	2	1001	115.977	7.54736
	A2	Sequence	# PSMs	# Proteins	# Protein Groups	Protein Group Accessions	Modifications	ΔCn	pRS Probability	pRS Site Probabilities	q-Value	pRS Score	PEP	XCorr	Probability	Charge	MH+ [Da]	ΔM [ppm]	RT [min]	# Missed Cleavages
	High	ASDPQsPPQVSR	2	2	1	Q5F2E8	S6(Phospho)	0	0.999968	S(2): 0.0; S(6): 100.0; S(11): 0.0	0.001608	90.9856	0.00106337	2.57041	0	2	1348.59	-0.045457	18.0248	0
Q3TXS7	26S proteasome non-ATPase regulatory subunit 1 OS=Mus musculus GN=Psmd1 PE=1 SV=1 - [PSMD1_MOUSE]	4.61106	1.78	1	1	1	1	953	105.663	5.38916
	A2	Sequence	# PSMs	# Proteins	# Protein Groups	Protein Group Accessions	Modifications	ΔCn	pRS Probability	pRS Site Probabilities	q-Value	pRS Score	PEP	XCorr	Probability	Charge	MH+ [Da]	ΔM [ppm]	RT [min]	# Missed Cleavages
	High	TASAVAGKtPDAsPEPK	1	1	1	Q3TXS7	T9(Phospho); S13(Phospho)	0	1	T(1): 0.0; S(3): 0.0; T(9): 100.0; S(13): 100.0	0	142.07	6.10765e-08	4.61106	0	2	1786.77	0.447737	17.9584	1
Q00PI9	Heterogeneous nuclear ribonucleoprotein U-like protein 2 OS=Mus musculus GN=Hnrnpul2 PE=1 SV=1 - [HNRL2_MOUSE]	4.14684	4.83	1	1	1	1	745	84.9478	4.89404
	A2	Sequence	# PSMs	# Proteins	# Protein Groups	Protein Group Accessions	Modifications	ΔCn	pRS Probability	pRS Site Probabilities	q-Value	pRS Score	PEP	XCorr	Probability	Charge	MH+ [Da]	ΔM [ppm]	RT [min]	# Missed Cleavages
	High	sKSPPPPEEEAKDEEEDQTLVNLDTYTSDLHFQISK	1	1	1	Q00PI9	S1(Phospho)	0	0.456039	S(1): 45.6; S(3): 45.6; T(19): 5.9; T(25): 0.9; Y(26): 0.9; T(27): 0.9; S(28): 0.2; S(35): 0.0	0.001608	36.9258	0.00106337	4.14684	0	4	4196.91	0.137082	24.9628	2
Q6NS60	F-box only protein 41 OS=Mus musculus GN=Fbxo41 PE=1 SV=3 - [FBX41_MOUSE]	4.09371	1.95	2	1	1	1	873	94.2722	8.23584
	A2	Sequence	# PSMs	# Proteins	# Protein Groups	Protein Group Accessions	Modifications	ΔCn	pRS Probability	pRS Site Probabilities	q-Value	pRS Score	PEP	XCorr	Probability	Charge	MH+ [Da]	ΔM [ppm]	RT [min]	# Missed Cleavages
	High	RHsTEGEEGDVSDVGSR	1	2	1	Q6NS60	S3(Phospho)	0	0.952801	S(3): 95.3; T(4): 4.7; S(12): 0.0; S(16): 0.0	0	152.764	2.38428e-08	4.09371	0	2	1896.77	0.0527345	17.6419	1
Q5XJE5	RNA polymerase-associated protein LEO1 OS=Mus musculus GN=Leo1 PE=1 SV=2 - [LEO1_MOUSE]	4.02326	2.1	2	1	1	1	667	75.5523	4.4624
	A2	Sequence	# PSMs	# Proteins	# Protein Groups	Protein Group Accessions	Modifications	ΔCn	pRS Probability	pRS Site Probabilities	q-Value	pRS Score	PEP	XCorr	Probability	Charge	MH+ [Da]	ΔM [ppm]	RT [min]	# Missed Cleavages
	High	KLNsDEEGESSGKR	1	2	1	Q5XJE5	S4(Phospho)	0	1	S(4): 100.0; S(10): 0.0; S(11): 0.0	0	126.593	0.00106337	4.02326	0	3	1615.7	0.0413285	15.9292	2
Q9BUJ2	Heterogeneous nuclear ribonucleoprotein U-like protein 1 OS=Homo sapiens GN=HNRNPUL1 PE=1 SV=2 - [HNRL1_HUMAN]	3.76662	3.74	2	1	1	1	856	95.6793	6.91748
	A2	Sequence	# PSMs	# Proteins	# Protein Groups	Protein Group Accessions	Modifications	ΔCn	pRS Probability	pRS Site Probabilities	q-Value	pRS Score	PEP	XCorr	Probability	Charge	MH+ [Da]	ΔM [ppm]	RT [min]	# Missed Cleavages
	High	GRsPQPPAEEDEDDFDDTLVAIDTYNcDLHFK	1	2	1	Q9BUJ2	S3(Phospho); C27(Carbamidomethyl)	0	0.939625	S(3): 94.0; T(18): 3.7; T(24): 1.2; Y(25): 1.2	0	21.7682	2.90572e-06	3.76662	0	4	3789.6	2.51259	25.8092	1
Q8R1A4	Dedicator of cytokinesis protein 7 OS=Mus musculus GN=Dock7 PE=1 SV=3 - [DOCK7_MOUSE]	3.70239	1.17	1	1	1	1	2130	241.286	6.7124
	A2	Sequence	# PSMs	# Proteins	# Protein Groups	Protein Group Accessions	Modifications	ΔCn	pRS Probability	pRS Site Probabilities	q-Value	pRS Score	PEP	XCorr	Probability	Charge	MH+ [Da]	ΔM [ppm]	RT [min]	# Missed Cleavages
	High	TTsGDDAcNLTSFRPATLTVANFFK	1	1	1	Q8R1A4	S3(Phospho); C8(Carbamidomethyl)	0	0.078316	T(1): 7.8; T(2): 7.8; S(3): 7.8; T(11): 7.8; S(12): 7.8; T(17): 30.4; T(19): 30.4	0	3.56732	1.42935e-06	3.70239	0	3	2814.28	1.08276	27.1179	0
Q8BI17	SH2 domain-containing protein 7 OS=Mus musculus GN=Sh2d7 PE=2 SV=2 - [SH2D7_MOUSE]	3.65335	5.68	1	1	1	1	458	50.5206	7.60596
	A2	Sequence	# PSMs	# Proteins	# Protein Groups	Protein Group Accessions	Modifications	ΔCn	pRS Probability	pRS Site Probabilities	q-Value	pRS Score	PEP	XCorr	Probability	Charge	MH+ [Da]	ΔM [ppm]	RT [min]	# Missed Cleavages
	Medium	ALDMsSRSVSDEVsAEVPtRVPPIPR	1	1	1	Q8BI17	S5(Phospho); S14(Phospho); T19(Phospho)	0	0.0639983	S(5): 50.0; S(6): 50.0; S(8): 50.0; S(10): 50.0; S(14): 50.0; T(19): 50.0	0.012671	3.43733	0.0738929	3.65335	0	4	3035.33	-0.209911	19.1867	2
Q8CJ19	Protein MICAL-3 OS=Mus musculus GN=Mical3 PE=1 SV=2 - [MICA3_MOUSE]	3.62604	0.8	1	1	1	1	1993	223.583	5.46533
	A2	Sequence	# PSMs	# Proteins	# Protein Groups	Protein Group Accessions	Modifications	ΔCn	pRS Probability	pRS Site Probabilities	q-Value	pRS Score	PEP	XCorr	Probability	Charge	MH+ [Da]	ΔM [ppm]	RT [min]	# Missed Cleavages
	High	VKsPEEPLFPTPLLLR	1	1	1	Q8CJ19	S3(Phospho)	0	0.999996	S(3): 100.0; T(11): 0.0	0	65.464	7.41876e-05	3.62604	0	3	1916.03	0.360719	26.7918	1
Q6NZL0	Uncharacterized protein C6orf174 homolog OS=Mus musculus PE=2 SV=2 - [CF174_MOUSE]	3.4957	1.38	2	1	1	1	945	103.416	6.13818
	A2	Sequence	# PSMs	# Proteins	# Protein Groups	Protein Group Accessions	Modifications	ΔCn	pRS Probability	pRS Site Probabilities	q-Value	pRS Score	PEP	XCorr	Probability	Charge	MH+ [Da]	ΔM [ppm]	RT [min]	# Missed Cleavages
	High	QQQLQQQQQQGNK	1	2	1	Q6NZL0		0			0		4.36831e-06	3.4957	0	2	1583.79	0.153169	16.275	0
P35222	Catenin beta-1 OS=Homo sapiens GN=CTNNB1 PE=1 SV=1 - [CTNB1_HUMAN]	3.46155	2.05	4	1	1	1	781	85.4422	5.85889
	A2	Sequence	# PSMs	# Proteins	# Protein Groups	Protein Group Accessions	Modifications	ΔCn	pRS Probability	pRS Site Probabilities	q-Value	pRS Score	PEP	XCorr	Probability	Charge	MH+ [Da]	ΔM [ppm]	RT [min]	# Missed Cleavages
	High	RtSmGGTQQQFVEGVR	1	4	1	P35222	T2(Phospho); M4(Oxidation)	0	0.00147619	T(2): 0.1; S(3): 1.1; T(7): 98.7	0.001608	50.9407	0.0021456	3.46155	0	3	1876.84	0.0139014	19.8418	1
Q9EP71	Ankycorbin OS=Mus musculus GN=Rai14 PE=1 SV=1 - [RAI14_MOUSE]	3.42446	3.17	1	1	1	1	979	108.785	6.26514
	A2	Sequence	# PSMs	# Proteins	# Protein Groups	Protein Group Accessions	Modifications	ΔCn	pRS Probability	pRS Site Probabilities	q-Value	pRS Score	PEP	XCorr	Probability	Charge	MH+ [Da]	ΔM [ppm]	RT [min]	# Missed Cleavages
	High	ASDIPsSDAKSSPPVEHPAGTSTTDNDVIIR	1	1	1	Q9EP71	S6(Phospho)	0	0.240856	S(2): 3.2; S(6): 24.1; S(7): 24.1; S(11): 24.1; S(12): 24.1; T(21): 0.1; S(22): 0.1; T(23): 0.1; T(24): 0.1	0.001608	31.049	0.00272246	3.42446	0	3	3244.5	0.120034	20.5274	1
Q9QZQ1	Afadin OS=Mus musculus GN=Mllt4 PE=1 SV=3 - [AFAD_MOUSE]	3.40304	1.15	3	1	1	1	1820	206.371	6.31592
	A2	Sequence	# PSMs	# Proteins	# Protein Groups	Protein Group Accessions	Modifications	ΔCn	pRS Probability	pRS Site Probabilities	q-Value	pRS Score	PEP	XCorr	Probability	Charge	MH+ [Da]	ΔM [ppm]	RT [min]	# Missed Cleavages
	High	QGAIYHGLATLLNQPsPmmQR	1	3	1	Q9QZQ1	S16(Phospho); M18(Oxidation); M19(Oxidation)	0	0.999883	Y(5): 0.0; T(10): 0.0; S(16): 100.0	0	44.4763	6.0018e-06	3.40304	0	3	2438.14	-0.0820712	24.3559	0
Q80TE7	Leucine-rich repeat-containing protein 7 OS=Mus musculus GN=Lrrc7 PE=1 SV=2 - [LRRC7_MOUSE]	3.30628	1.34	3	1	1	1	1490	166.796	6.60986
	A2	Sequence	# PSMs	# Proteins	# Protein Groups	Protein Group Accessions	Modifications	ΔCn	pRS Probability	pRS Site Probabilities	q-Value	pRS Score	PEP	XCorr	Probability	Charge	MH+ [Da]	ΔM [ppm]	RT [min]	# Missed Cleavages
	Medium	TAFPSKLETtPTTsPLPERK	1	3	1	Q80TE7	T10(Phospho); S14(Phospho)	0	0.248192	T(1): 3.5; S(5): 30.8; T(9): 30.8; T(10): 30.8; T(12): 11.0; T(13): 11.0; S(14): 82.2	0.021813	29.5659	0.129652	3.30628	0	3	2361.12	0.647731	21.1879	2
O88588	Phosphofurin acidic cluster sorting protein 1 OS=Rattus norvegicus GN=Pacs1 PE=2 SV=1 - [PACS1_RAT]	3.28371	2.39	3	1	1	1	961	104.635	7.75244
	A2	Sequence	# PSMs	# Proteins	# Protein Groups	Protein Group Accessions	Modifications	ΔCn	pRS Probability	pRS Site Probabilities	q-Value	pRS Score	PEP	XCorr	Probability	Charge	MH+ [Da]	ΔM [ppm]	RT [min]	# Missed Cleavages
	High	LKPFFEGmSQSSSQtEIGSLNSK	1	3	1	O88588	M8(Oxidation); T15(Phospho)	0	0.0874036	S(9): 1.1; S(11): 1.1; S(12): 8.7; S(13): 80.3; T(15): 8.7; S(19): 0.0; S(22): 0.0	0	41.6605	0.00106337	3.28371	0	3	2598.18	0.132934	22.8421	0
B8DJT6	DNA ligase OS=Desulfovibrio vulgaris (strain Miyazaki F / DSM 19637) GN=ligA PE=3 SV=1 - [DNLJ_DESVM]	3.25303	1.73	1	1	1	1	808	86.161	5.26221
	A2	Sequence	# PSMs	# Proteins	# Protein Groups	Protein Group Accessions	Modifications	ΔCn	pRS Probability	pRS Site Probabilities	q-Value	pRS Score	PEP	XCorr	Probability	Charge	MH+ [Da]	ΔM [ppm]	RT [min]	# Missed Cleavages
	Medium	TVRTDsVDAPAMPR	1	1	1	B8DJT6	S6(Phospho)	0	0.966583	T(1): 0.0; T(4): 3.3; S(6): 96.7	0.012058	77.146	0.0696102	3.25303	0	2	1595.72	-2.78106	21.3365	1
Q92193	Actin (Fragment) OS=Crassostrea virginica PE=2 SV=1 - [ACT_CRAVI]	3.21865	8.65	38	1	1	1	266	29.694	5.65576
	A2	Sequence	# PSMs	# Proteins	# Protein Groups	Protein Group Accessions	Modifications	ΔCn	pRS Probability	pRS Site Probabilities	q-Value	pRS Score	PEP	XCorr	Probability	Charge	MH+ [Da]	ΔM [ppm]	RT [min]	# Missed Cleavages
	High	LcYVALDFEQEmATAASSSSLEK	1	38	1	Q92193	C2(Carbamidomethyl); M12(Oxidation)	0			0		0.000345112	3.21865	0	3	2566.17	-1.33307	24.2756	0
O14639	Actin-binding LIM protein 1 OS=Homo sapiens GN=ABLIM1 PE=1 SV=3 - [ABLM1_HUMAN]	3.19016	1.93	2	1	1	1	778	87.6311	8.5874
	A2	Sequence	# PSMs	# Proteins	# Protein Groups	Protein Group Accessions	Modifications	ΔCn	pRS Probability	pRS Site Probabilities	q-Value	pRS Score	PEP	XCorr	Probability	Charge	MH+ [Da]	ΔM [ppm]	RT [min]	# Missed Cleavages
	High	TLsPTPSAEGYQDVR	1	2	1	O14639	S3(Phospho)	0	0.966428	T(1): 3.4; S(3): 96.6; T(5): 0.0; S(7): 0.0; Y(11): 0.0	0.001608	121.098	0.00106337	3.19016	0	2	1700.75	0.401744	20.3657	0
O15085	Rho guanine nucleotide exchange factor 11 OS=Homo sapiens GN=ARHGEF11 PE=1 SV=1 - [ARHGB_HUMAN]	3.15448	0.99	1	1	1	1	1522	167.601	5.50342
	A2	Sequence	# PSMs	# Proteins	# Protein Groups	Protein Group Accessions	Modifications	ΔCn	pRS Probability	pRS Site Probabilities	q-Value	pRS Score	PEP	XCorr	Probability	Charge	MH+ [Da]	ΔM [ppm]	RT [min]	# Missed Cleavages
	High	sRSDVDmDAAAEATR	1	1	1	O15085	S1(Phospho); M7(Oxidation)	0	0.499916	S(1): 50.0; S(3): 50.0; T(14): 0.0	0.001608	34.7212	0.00665854	3.15448	0	3	1690.67	0.545072	18.0122	1
Q8BYM5	Neuroligin-3 OS=Mus musculus GN=Nlgn3 PE=1 SV=2 - [NLGN3_MOUSE]	3.11116	1.45	3	1	1	1	825	91.1045	5.79541
	A2	Sequence	# PSMs	# Proteins	# Protein Groups	Protein Group Accessions	Modifications	ΔCn	pRS Probability	pRS Site Probabilities	q-Value	pRS Score	PEP	XCorr	Probability	Charge	MH+ [Da]	ΔM [ppm]	RT [min]	# Missed Cleavages
	Medium	RQEPLRQPsPQR	1	3	1	Q8BYM5	S9(Phospho)	0	1	S(9): 100.0	0.025755	57.5896	0.219465	3.11116	0	3	1571.78	0.326745	17.4221	2
Q8K4L3	Supervillin OS=Mus musculus GN=Svil PE=1 SV=1 - [SVIL_MOUSE]	3.06355	1.15	1	1	1	1	2170	243.011	6.87354
	A2	Sequence	# PSMs	# Proteins	# Protein Groups	Protein Group Accessions	Modifications	ΔCn	pRS Probability	pRS Site Probabilities	q-Value	pRS Score	PEP	XCorr	Probability	Charge	MH+ [Da]	ΔM [ppm]	RT [min]	# Missed Cleavages
	High	RGsLELGNPSAAHLGDELKEVSTAK	1	1	1	Q8K4L3	S3(Phospho)	0	0.999985	S(3): 100.0; S(10): 0.0; S(22): 0.0; T(23): 0.0	0	83.3832	4.51198e-09	3.06355	0	4	2659.31	0.790239	22.7449	2
Q95ND4	Pro-epidermal growth factor OS=Felis catus GN=EGF PE=2 SV=1 - [EGF_FELCA]	3.0443	1.07	1	1	1	1	1210	133.553	6.18896
	A2	Sequence	# PSMs	# Proteins	# Protein Groups	Protein Group Accessions	Modifications	ΔCn	pRS Probability	pRS Site Probabilities	q-Value	pRS Score	PEP	XCorr	Probability	Charge	MH+ [Da]	ΔM [ppm]	RT [min]	# Missed Cleavages
	High	DsEAADVSQFSsR	1	1	1	Q95ND4	S2(Phospho); S12(Phospho)	0	0.839355	S(2): 97.0; S(8): 3.1; S(11): 13.5; S(12): 86.4	0.007143	38.4081	0.0636314	3.0443	0	2	1558.55	4.49182	15.7493	0
Q8UG63	Phosphate acyltransferase OS=Agrobacterium tumefaciens (strain C58 / ATCC 33970) GN=plsX PE=3 SV=2 - [PLSX_AGRT5]	3.03628	4.82	1	1	1	1	353	37.8526	5.64307
	A2	Sequence	# PSMs	# Proteins	# Protein Groups	Protein Group Accessions	Modifications	ΔCn	pRS Probability	pRS Site Probabilities	q-Value	pRS Score	PEP	XCorr	Probability	Charge	MH+ [Da]	ΔM [ppm]	RT [min]	# Missed Cleavages
	High	EAISRsFFAKIGyILAK	1	1	1	Q8UG63	S6(Phospho); Y13(Phospho)	0	0.774005	S(4): 22.6; S(6): 82.3; Y(13): 95.1	0.008324	23.1516	0.0680207	3.03628	0	4	2074.03	6.34853	17.7552	2
B9JYQ6	Methylglyoxal synthase OS=Agrobacterium vitis (strain S4 / ATCC BAA-846) GN=mgsA PE=3 SV=1 - [MGSA_AGRVS]	2.91003	19.84	1	1	1	1	126	14.0663	6.68311
	A2	Sequence	# PSMs	# Proteins	# Protein Groups	Protein Group Accessions	Modifications	ΔCn	pRS Probability	pRS Site Probabilities	q-Value	pRS Score	PEP	XCorr	Probability	Charge	MH+ [Da]	ΔM [ppm]	RT [min]	# Missed Cleavages
	Medium	LAILYDtPmALNRAtADRLLPVITE	1	1	1	B9JYQ6	T7(Phospho); M9(Oxidation); T15(Phospho)	0	0.179341	Y(5): 80.7; T(7): 93.8; T(15): 23.6; T(24): 1.8	0.039957	16.4765	0.445562	2.91003	0	4	2946.44	-2.45569	25.5455	2
P31836	Neural cell adhesion molecule 1 OS=Bos taurus GN=NCAM1 PE=1 SV=1 - [NCAM1_BOVIN]	2.90045	1.88	7	1	1	1	853	93.835	4.95752
	A2	Sequence	# PSMs	# Proteins	# Protein Groups	Protein Group Accessions	Modifications	ΔCn	pRS Probability	pRS Site Probabilities	q-Value	pRS Score	PEP	XCorr	Probability	Charge	MH+ [Da]	ΔM [ppm]	RT [min]	# Missed Cleavages
	High	AAFSKDEsKEPIVEVR	1	7	1	P31836	S8(Phospho)	0	0.997257	S(4): 0.3; S(8): 99.7	0.008324	55.4802	0.0642956	2.90045	0	3	1884.91	0.481049	20.257	2
Q9QVP9	Protein-tyrosine kinase 2-beta OS=Mus musculus GN=Ptk2b PE=1 SV=1 - [FAK2_MOUSE]	2.88374	1.49	1	1	1	1	1009	115.748	6.354
	A2	Sequence	# PSMs	# Proteins	# Protein Groups	Protein Group Accessions	Modifications	ΔCn	pRS Probability	pRS Site Probabilities	q-Value	pRS Score	PEP	XCorr	Probability	Charge	MH+ [Da]	ΔM [ppm]	RT [min]	# Missed Cleavages
	High	RNsLPQIPTLNLEAR	1	1	1	Q9QVP9	S3(Phospho)	0	0.999525	S(3): 100.0; T(9): 0.0	0.003049	37.7811	0.0323044	2.88374	0	3	1801.93	0.406311	24.2942	1
Q9WTP0	Band 4.1-like protein 1 OS=Rattus norvegicus GN=Epb41l1 PE=1 SV=1 - [E41L1_RAT]	2.86422	1.59	2	1	1	1	879	98.1821	5.69385
	A2	Sequence	# PSMs	# Proteins	# Protein Groups	Protein Group Accessions	Modifications	ΔCn	pRS Probability	pRS Site Probabilities	q-Value	pRS Score	PEP	XCorr	Probability	Charge	MH+ [Da]	ΔM [ppm]	RT [min]	# Missed Cleavages
	Medium	RSEAEEGEVRtPTK	1	2	1	Q9WTP0	T11(Phospho)	0	0.99217	S(2): 0.0; T(11): 99.2; T(13): 0.8	0.020023	85.954	0.117756	2.86422	0	3	1668.76	-0.113929	17.0489	2
Q6DFV3	Rho GTPase-activating protein 21 OS=Mus musculus GN=Arhgap21 PE=1 SV=1 - [RHG21_MOUSE]	2.84567	0.67	2	1	1	1	1944	215.611	7.63525
	A2	Sequence	# PSMs	# Proteins	# Protein Groups	Protein Group Accessions	Modifications	ΔCn	pRS Probability	pRS Site Probabilities	q-Value	pRS Score	PEP	XCorr	Probability	Charge	MH+ [Da]	ΔM [ppm]	RT [min]	# Missed Cleavages
	High	TQSPHsPKEESER	1	2	1	Q6DFV3	S6(Phospho)	0	0.994778	T(1): 0.0; S(3): 0.4; S(6): 99.5; S(11): 0.0	0.005765	60.6875	0.0611693	2.84567	0	3	1591.68	0.21534	15.7271	1
Q9C0E4	Glutamate receptor-interacting protein 2 OS=Homo sapiens GN=GRIP2 PE=1 SV=3 - [GRIP2_HUMAN]	2.81569	0.86	3	1	1	1	1043	112.432	6.49365
	A2	Sequence	# PSMs	# Proteins	# Protein Groups	Protein Group Accessions	Modifications	ΔCn	pRS Probability	pRS Site Probabilities	q-Value	pRS Score	PEP	XCorr	Probability	Charge	MH+ [Da]	ΔM [ppm]	RT [min]	# Missed Cleavages
	High	RQsIPEEFR	1	3	1	Q9C0E4	S3(Phospho)	0	1	S(3): 100.0	0.001608	112.658	0.00106337	2.81569	0	2	1241.57	0.0565266	20.1911	1
Q9UPX8	SH3 and multiple ankyrin repeat domains protein 2 OS=Homo sapiens GN=SHANK2 PE=1 SV=3 - [SHAN2_HUMAN]	2.81108	1.5	3	1	1	1	1470	158.724	6.90283
	A2	Sequence	# PSMs	# Proteins	# Protein Groups	Protein Group Accessions	Modifications	ΔCn	pRS Probability	pRS Site Probabilities	q-Value	pRS Score	PEP	XCorr	Probability	Charge	MH+ [Da]	ΔM [ppm]	RT [min]	# Missed Cleavages
	Medium	QSNVEDsPEKTcSIPIPTIIVK	1	3	1	Q9UPX8	S7(Phospho); C12(Carbamidomethyl)	0	0.0675521	S(2): 92.2; S(7): 6.8; T(11): 0.8; S(13): 0.2; T(18): 0.0	0.043814	21.6344	0.463435	2.81108	0	3	2535.24	-1.44455	24.6522	1
P70408	Cadherin-10 OS=Mus musculus GN=Cdh10 PE=2 SV=3 - [CAD10_MOUSE]	2.79858	2.28	2	1	1	1	788	88.2573	4.94482
	A2	Sequence	# PSMs	# Proteins	# Protein Groups	Protein Group Accessions	Modifications	ΔCn	pRS Probability	pRS Site Probabilities	q-Value	pRS Score	PEP	XCorr	Probability	Charge	MH+ [Da]	ΔM [ppm]	RT [min]	# Missed Cleavages
	High	RtPTAPDNTDVRDFINER	1	2	1	P70408	T2(Phospho)	0	0.870972	T(2): 87.1; T(4): 10.9; T(9): 2.0	0.001608	21.0605	0.00254726	2.79858	0	3	2197	-0.194549	21.4807	2
P47169	Sulfite reductase [NADPH] subunit beta OS=Saccharomyces cerevisiae (strain ATCC 204508 / S288c) GN=ECM17 PE=1 SV=1 - [ECM17_YEAST]	2.64395	1.04	1	1	1	1	1442	161.119	5.49072
	A2	Sequence	# PSMs	# Proteins	# Protein Groups	Protein Group Accessions	Modifications	ΔCn	pRS Probability	pRS Site Probabilities	q-Value	pRS Score	PEP	XCorr	Probability	Charge	MH+ [Da]	ΔM [ppm]	RT [min]	# Missed Cleavages
	Medium	KEPDNNLFLGESNEK	1	1	1	P47169		0			0.034879		0.413957	2.64395	0	2	1733.83	-0.280037	21.0576	1
Q14157	Ubiquitin-associated protein 2-like OS=Homo sapiens GN=UBAP2L PE=1 SV=2 - [UBP2L_HUMAN]	2.63645	1.66	2	1	1	1	1087	114.465	7.10791
	A2	Sequence	# PSMs	# Proteins	# Protein Groups	Protein Group Accessions	Modifications	ΔCn	pRS Probability	pRS Site Probabilities	q-Value	pRS Score	PEP	XCorr	Probability	Charge	MH+ [Da]	ΔM [ppm]	RT [min]	# Missed Cleavages
	Medium	RyPSSISSSPQKDLTQAK	1	2	1	Q14157	Y2(Phospho)	0	0.00391359	Y(2): 0.4; S(4): 0.4; S(5): 0.4; S(7): 2.1; S(8): 84.2; S(9): 12.5; T(15): 0.0	0.043814	40.9551	0.483263	2.63645	0	3	2073	-0.636364	19.614	2
P61242	Protein ycf2 OS=Solanum lycopersicum GN=ycf2-A PE=2 SV=2 - [YCF2_SOLLC]	2.59272	0.48	7	1	1	1	2278	266.294	8.42627
	A2	Sequence	# PSMs	# Proteins	# Protein Groups	Protein Group Accessions	Modifications	ΔCn	pRS Probability	pRS Site Probabilities	q-Value	pRS Score	PEP	XCorr	Probability	Charge	MH+ [Da]	ΔM [ppm]	RT [min]	# Missed Cleavages
	Medium	QFLNEARDEsK	1	7	1	P61242	S10(Phospho)	0	1	S(10): 100.0	0.035874	29.6577	0.428748	2.59272	0	3	1416.62	-0.0565782	17.1234	1
Q5R8G3	Endoplasmic reticulum-Golgi intermediate compartment protein 3 OS=Pongo abelii GN=ERGIC3 PE=2 SV=1 - [ERGI3_PONAB]	2.44469	3.66	2	1	1	1	383	43.2245	6.06201
	A2	Sequence	# PSMs	# Proteins	# Protein Groups	Protein Group Accessions	Modifications	ΔCn	pRS Probability	pRS Site Probabilities	q-Value	pRS Score	PEP	XCorr	Probability	Charge	MH+ [Da]	ΔM [ppm]	RT [min]	# Missed Cleavages
	Medium	LDKDGIPVSsEAER	1	2	1	Q5R8G3	S10(Phospho)	0	0.997185	S(9): 0.3; S(10): 99.7	0.043814	82.4424	0.462902	2.44469	0	2	1595.72	-6.0255	21.5151	1
Q5VUJ6	Leucine-rich repeat and calponin homology domain-containing protein 2 OS=Homo sapiens GN=LRCH2 PE=2 SV=2 - [LRCH2_HUMAN]	2.40922	1.83	2	1	1	1	765	84.5357	6.55127
	A2	Sequence	# PSMs	# Proteins	# Protein Groups	Protein Group Accessions	Modifications	ΔCn	pRS Probability	pRS Site Probabilities	q-Value	pRS Score	PEP	XCorr	Probability	Charge	MH+ [Da]	ΔM [ppm]	RT [min]	# Missed Cleavages
	High	QEYGAADPGFtmRR	1	2	1	Q5VUJ6	T11(Phospho); M12(Oxidation)	0	1	Y(3): 0.0; T(11): 100.0	0.001608	77.4592	0.0011631	2.40922	0	3	1694.7	0.640391	19.3308	1
Q8BQ30	Phostensin OS=Mus musculus GN=Ppp1r18 PE=1 SV=1 - [PPR18_MOUSE]	2.40679	2.02	1	1	1	1	594	65.5901	5.38916
	A2	Sequence	# PSMs	# Proteins	# Protein Groups	Protein Group Accessions	Modifications	ΔCn	pRS Probability	pRS Site Probabilities	q-Value	pRS Score	PEP	XCorr	Probability	Charge	MH+ [Da]	ΔM [ppm]	RT [min]	# Missed Cleavages
	High	SSPGNLRDQsPK	1	1	1	Q8BQ30	S10(Phospho)	0	1	S(1): 0.0; S(2): 0.0; S(10): 100.0	0.001608	81.4796	0.017613	2.40679	0	2	1365.62	0.089407	17.2344	1
P46935	E3 ubiquitin-protein ligase NEDD4 OS=Mus musculus GN=Nedd4 PE=1 SV=3 - [NEDD4_MOUSE]	2.38812	1.47	1	1	1	1	887	102.642	5.26221
	A2	Sequence	# PSMs	# Proteins	# Protein Groups	Protein Group Accessions	Modifications	ΔCn	pRS Probability	pRS Site Probabilities	q-Value	pRS Score	PEP	XCorr	Probability	Charge	MH+ [Da]	ΔM [ppm]	RT [min]	# Missed Cleavages
	High	RQIsEDVDGPDNR	1	1	1	P46935	S4(Phospho)	0	1	S(4): 100.0	0.008324	81.8888	0.065264	2.38812	0	3	1580.67	0.737978	18.2205	1
Q9RSH5	Membrane protein oxaA OS=Deinococcus radiodurans GN=oxaA PE=3 SV=1 - [OXAA_DEIRA]	2.37531	3.5	1	1	1	1	428	47.143	9.48096
	A2	Sequence	# PSMs	# Proteins	# Protein Groups	Protein Group Accessions	Modifications	ΔCn	pRS Probability	pRS Site Probabilities	q-Value	pRS Score	PEP	XCorr	Probability	Charge	MH+ [Da]	ΔM [ppm]	RT [min]	# Missed Cleavages
	Medium	QVEHETASLGQtVQK	1	1	1	Q9RSH5	T12(Phospho)	0	0.904319	T(6): 4.8; S(8): 4.8; T(12): 90.4	0.014793	30.162	0.0874581	2.37531	0	2	1734.81	-0.0279965	20.883	0
Q07V22	Catalase-peroxidase OS=Rhodopseudomonas palustris (strain BisA53) GN=katG PE=3 SV=1 - [KATG_RHOP5]	2.33221	2.6	1	1	1	1	730	80.3853	5.71924
	A2	Sequence	# PSMs	# Proteins	# Protein Groups	Protein Group Accessions	Modifications	ΔCn	pRS Probability	pRS Site Probabilities	q-Value	pRS Score	PEP	XCorr	Probability	Charge	MH+ [Da]	ΔM [ppm]	RT [min]	# Missed Cleavages
	Medium	TDDKDAGKcPFssGSHAHR	1	1	1	Q07V22	C9(Carbamidomethyl); S12(Phospho); S13(Phospho)	0	0.606792	T(1): 21.6; S(12): 78.4; S(13): 78.4; S(15): 21.6	0.049707	20.4638	0.536082	2.33221	0	2	2232.86	3.73889	17.5382	2
Q1H403	Queuine tRNA-ribosyltransferase OS=Methylobacillus flagellatus (strain KT / ATCC 51484 / DSM 6875) GN=tgt PE=3 SV=1 - [TGT_METFK]	2.28153	2.16	1	1	1	1	370	41.2876	7.06396
	A2	Sequence	# PSMs	# Proteins	# Protein Groups	Protein Group Accessions	Modifications	ΔCn	pRS Probability	pRS Site Probabilities	q-Value	pRS Score	PEP	XCorr	Probability	Charge	MH+ [Da]	ΔM [ppm]	RT [min]	# Missed Cleavages
	Medium	SLsPVEVR	1	1	1	Q1H403	S3(Phospho)	0	0.998419	S(1): 0.2; S(3): 99.8	0.025755	47.2466	0.219498	2.28153	0	2	966.466	0.306939	19.6837	0
Q3TRR0	Microtubule-associated protein 9 OS=Mus musculus GN=Map9 PE=2 SV=2 - [MAP9_MOUSE]	2.15701	2.32	1	1	1	1	646	73.4663	7.62061
	A2	Sequence	# PSMs	# Proteins	# Protein Groups	Protein Group Accessions	Modifications	ΔCn	pRS Probability	pRS Site Probabilities	q-Value	pRS Score	PEP	XCorr	Probability	Charge	MH+ [Da]	ΔM [ppm]	RT [min]	# Missed Cleavages
	High	sPSAATSSHYLGSLK	1	1	1	Q3TRR0	S1(Phospho)	0	0.488971	S(1): 48.9; S(3): 48.9; T(6): 0.8; S(7): 0.8; S(8): 0.2; Y(10): 0.2; S(13): 0.2	0.001608	23.4454	0.012186	2.15701	0	2	1585.73	0.188884	20.6954	0
Q17RY0	Cytoplasmic polyadenylation element-binding protein 4 OS=Homo sapiens GN=CPEB4 PE=1 SV=1 - [CPEB4_HUMAN]	2.04637	1.65	2	1	1	1	729	80.1022	7.18115
	A2	Sequence	# PSMs	# Proteins	# Protein Groups	Protein Group Accessions	Modifications	ΔCn	pRS Probability	pRS Site Probabilities	q-Value	pRS Score	PEP	XCorr	Probability	Charge	MH+ [Da]	ΔM [ppm]	RT [min]	# Missed Cleavages
	Medium	KNFAsNHIQLQK	1	2	1	Q17RY0	S5(Phospho)	0	1	S(5): 100.0	0.042061	78.6155	0.456006	2.04637	0	2	1507.74	-1.38	20.7413	1
Q5RE08	F-box only protein 22 OS=Pongo abelii GN=FBXO22 PE=2 SV=1 - [FBX22_PONAB]	1.86723	4.71	2	1	1	1	403	44.6038	7.18115
	A2	Sequence	# PSMs	# Proteins	# Protein Groups	Protein Group Accessions	Modifications	ΔCn	pRS Probability	pRS Site Probabilities	q-Value	pRS Score	PEP	XCorr	Probability	Charge	MH+ [Da]	ΔM [ppm]	RT [min]	# Missed Cleavages
	Medium	NPLDIDASGVVGLSFSGHR	1	2	1	Q5RE08		0			0.034879		0.424381	1.86723	0	2	1940.97	-4.26102	29.1366	0
P98203	Armadillo repeat protein deleted in velo-cardio-facial syndrome homolog OS=Mus musculus GN=Arvcf PE=1 SV=2 - [ARVC_MOUSE]	1.75718	0.83	1	1	1	1	962	105.002	6.63916
	A2	Sequence	# PSMs	# Proteins	# Protein Groups	Protein Group Accessions	Modifications	ΔCn	pRS Probability	pRS Site Probabilities	q-Value	pRS Score	PEP	XCorr	Probability	Charge	MH+ [Da]	ΔM [ppm]	RT [min]	# Missed Cleavages
	Medium	GSLGsLDR	1	1	1	P98203	S5(Phospho)	0	0.999943	S(2): 0.0; S(5): 100.0	0.034879	52.9327	0.413085	1.75718	0	2	884.387	-0.282388	20.1881	0
O08875	Serine/threonine-protein kinase DCLK1 OS=Rattus norvegicus GN=Dclk1 PE=2 SV=1 - [DCLK1_RAT]	1.7386	3.46	2	1	1	1	433	47.6511	5.75732
	A2	Sequence	# PSMs	# Proteins	# Protein Groups	Protein Group Accessions	Modifications	ΔCn	pRS Probability	pRS Site Probabilities	q-Value	pRS Score	PEP	XCorr	Probability	Charge	MH+ [Da]	ΔM [ppm]	RT [min]	# Missed Cleavages
	High	ISQHGGsSTSLSSTK	1	2	1	O08875	S7(Phospho)	0	0.818668	S(2): 0.1; S(7): 81.9; S(8): 8.4; T(9): 8.4; S(10): 1.0; S(12): 0.1; S(13): 0.0; T(14): 0.0	0.001608	65.2463	0.00532501	1.7386	0	2	1556.7	0.226081	17.4315	0
O88508	DNA (cytosine-5)-methyltransferase 3A OS=Mus musculus GN=Dnmt3a PE=1 SV=2 - [DNM3A_MOUSE]	1.60177	1.65	2	1	1	1	908	101.607	6.65381
	A2	Sequence	# PSMs	# Proteins	# Protein Groups	Protein Group Accessions	Modifications	ΔCn	pRS Probability	pRS Site Probabilities	q-Value	pRS Score	PEP	XCorr	Probability	Charge	MH+ [Da]	ΔM [ppm]	RT [min]	# Missed Cleavages
	High	SEPQPEEGsPAAGQK	1	2	1	O88508	S9(Phospho)	0	1	S(1): 0.0; S(9): 100.0	0.003049	86.5615	0.0315397	1.60177	0	2	1591.66	0.67109	17.3164	0
Q11JQ0	Phosphatidylserine decarboxylase proenzyme OS=Mesorhizobium sp. (strain BNC1) GN=psd PE=3 SV=1 - [PSD_MESSB]	0	3.46	1	1	1	1	231	25.1844	7.91357
	A2	Sequence	# PSMs	# Proteins	# Protein Groups	Protein Group Accessions	Modifications	ΔCn	pRS Probability	pRS Site Probabilities	q-Value	pRS Score	PEP	XCorr	Probability	Charge	MH+ [Da]	ΔM [ppm]	RT [min]	# Missed Cleavages
	Medium	sSLVPIHR	1	1	1	Q11JQ0	S1(Phospho)	0	0.5	S(1): 50.0; S(2): 50.0	0.043814	19.2422	0.47661	1.48869	0	2	988.498	0.322781	36.5222	0
Q7N3U5	Cysteine desulfurase OS=Photorhabdus luminescens subsp. laumondii (strain TT01) GN=sufS PE=3 SV=1 - [SUFS_PHOLL]	0	3.88	1	1	1	1	412	45.9816	6.56592
	A2	Sequence	# PSMs	# Proteins	# Protein Groups	Protein Group Accessions	Modifications	ΔCn	pRS Probability	pRS Site Probabilities	q-Value	pRS Score	PEP	XCorr	Probability	Charge	MH+ [Da]	ΔM [ppm]	RT [min]	# Missed Cleavages
	Medium	QVSLQKGITYAEPPWR	1	1	1	Q7N3U5		0			0.026584		0.265993	1.98962	0	3	1872.99	-0.941308	24.1668	1
