# Supplementary material for: Identification of novel Ack1-interacting proteins and Ack1 phosphorylated sites in mouse brain by mass spectrometry
Source: Oncotarget. 2017 Sep 15;8(60):101146–57. doi: 10.18632/oncotarget.20929 (PMC5731862; doi:10.18632/oncotarget.20929)
Supplement: Supplementary file 4 [file oncotarget-08-101146-s004.xls]

## Sheet: Sheet1
Accession	Description	Score	Coverage	# Proteins	# Unique Peptides	# Peptides	# PSMs	# AAs	MW [kDa]	calc. pI
Q9QXS6	Drebrin OS=Mus musculus GN=Dbn1 PE=1 SV=4 - [DREB_MOUSE]	857.448	58.22	1	38	38	228	706	77.2392	4.48779
	A2	Sequence	# PSMs	# Proteins	# Protein Groups	Protein Group Accessions	Modifications	ΔCn	pRS Probability	pRS Site Probabilities	q-Value	pRS Score	PEP	XCorr	Probability	Charge	MH+ [Da]	ΔM [ppm]	RT [min]	# Missed Cleavages
	High	LSsPVLHR	1	1	1	Q9QXS6	S3(Phospho)	0	0.998113	S(2): 0.2; S(3): 99.8	0.003825	86.147	0.0711598	2.0552	0	2	988.498	0.0757995	18.7435	0
	High	ASDSGPSSSSSSSSsPPR	4	1	1	Q9QXS6	S15(Phospho)	0	0.999326	S(2): 0.0; S(4): 0.0; S(7): 0.0; S(8): 0.0; S(9): 0.0; S(10): 0.0; S(11): 0.0; S(12): 0.0; S(13): 0.0; S(14): 0.1; S(15): 99.9	0	227.736	6.24256e-16	5.06605	0	2	1746.68	-0.435477	16.6852	0
	High	ASDSGPSSSSSSSsSPPRTPFPYITcHR	1	1	1	Q9QXS6	S14(Phospho); C26(Carbamidomethyl)	0	0.0229739	S(2): 2.3; S(4): 2.3; S(7): 9.4; S(8): 9.4; S(9): 42.9; S(10): 9.4; S(11): 9.4; S(12): 9.4; S(13): 2.3; S(14): 2.3; S(15): 0.6; T(19): 0.0; Y(23): 0.0; T(25): 0.0	0	31.9329	1.79581e-06	4.44885	0	3	3019.29	-0.671665	21.9848	1
	Medium	LRFEQERmEQER	1	1	1	Q9QXS6	M8(Oxidation)	0			0.012107		0.220215	2.24063	0	2	1666.8	0.0805308	17.7823	2
	High	FEQERmEQERQEQEER	1	1	1	Q9QXS6	M6(Oxidation)	0			0.003825		0.0684511	2.61179	0	4	2196.96	-1.06302	16.7062	2
	High	VmYGFcSVK	5	1	1	Q9QXS6	M2(Oxidation); C6(Carbamidomethyl)	0			0		0.00140389	3.06508	0	2	1106.5	-0.273249	20.5576	0
	High	LKEQSIFGDQRDEEEESQmK	2	1	1	Q9QXS6	M19(Oxidation)	0			0		0.000508182	2.52501	0	3	2442.11	-0.951103	19.5312	2
	High	EQSIFGDQRDEEEESQmKK	1	1	1	Q9QXS6	M17(Oxidation)	0			0		4.54607e-08	3.61062	0	3	2329.02	-0.855693	19.0104	2
	High	mEQERQEQEERER	1	1	1	Q9QXS6	M1(Oxidation)	0			0.002221		0.048901	2.31484	0	3	1792.79	0.533943	10.9773	2
	High	mAPTPIPTR	16	1	1	Q9QXS6	M1(Oxidation)	0			0.000344		0.00404579	1.92049	0	2	999.529	0.108225	18.9818	0
	High	VASASGGScDAPAPAPFNHRPGRPYcPFIK	2	1	1	Q9QXS6	C9(Carbamidomethyl); C26(Carbamidomethyl)	0			0		1.60076e-07	3.83116	0	3	3184.52	-1.27702	20.9165	0
	High	TPFPYITcHR	5	1	1	Q9QXS6	C8(Carbamidomethyl)	0			0		4.46634e-06	2.84233	0	3	1291.62	-0.510142	21.9036	0
	High	EGTQASEGYFSQSQEEEFAQSEEPcAK	3	1	1	Q9QXS6	C25(Carbamidomethyl)	0			0		2.78305e-09	5.54106	0	3	3053.26	-0.322784	21.6674	0
	High	TPNLSSSLPcSHLDSHRR	4	1	1	Q9QXS6	C10(Carbamidomethyl)	0			0		8.80843e-06	2.71892	0	4	2064	-0.575085	19.6017	1
	High	TPNLSSSLPcSHLDSHR	2	1	1	Q9QXS6	C10(Carbamidomethyl)	0			0		1.15697e-14	5.2488	0	2	1907.9	-1.47979	20.1571	0
	High	KEEELR	1	1	1	Q9QXS6		0			0.004074		0.0740703	1.80981	0	2	803.425	-0.497492	10.5395	1
	High	MEQERQEQEER	2	1	1	Q9QXS6		0			0.000947		0.00686666	1.82583	0	3	1491.65	-0.405931	14.8318	1
	Medium	EREQQIEEHRR	2	1	1	Q9QXS6		0			0.012824		0.238356	2.35633	0	3	1509.75	-0.079638	15.1451	2
	High	MEQERQEQEERER	1	1	1	Q9QXS6		0			0.000947		0.00686666	3.08208	0	3	1776.79	-0.227719	15.5965	2
	High	EREQQIEEHR	3	1	1	Q9QXS6		0			0		0.000172775	3.07606	0	3	1353.65	-0.460805	16.0018	1
	High	EEELRKEEER	1	1	1	Q9QXS6		0			0.009496		0.156887	1.03064	0	3	1346.65	0.0727793	16.1726	2
	High	ASDSGPSSSSSSSSSPPR	5	1	1	Q9QXS6		0			0		1.46481e-11	5.56877	0	2	1666.71	-0.809128	16.8207	0
	High	KQQSLEAEEAKR	1	1	1	Q9QXS6		0			0		3.29028e-05	3.31526	0	2	1416.74	-0.526205	16.5736	2
	High	KQQSLEAEEAK	2	1	1	Q9QXS6		0			0		1.67316e-06	3.07749	0	3	1260.64	-0.323635	16.8463	1
	High	QQSLEAEEAKR	1	1	1	Q9QXS6		0			0		2.66157e-05	0.819196	0	2	1288.65	-0.48433	17.2348	1
	High	QQSLEAEEAK	1	1	1	Q9QXS6		0			0.000344		0.00447128	1.55593	0	2	1132.55	-0.618447	17.5857	0
	High	DSQAALPK	3	1	1	Q9QXS6		0			0.002221		0.0485219	2.36622	0	2	829.441	0.00307285	18.0541	0
	High	LREDENAEPVGTTYQK	6	1	1	Q9QXS6		0			0		1.31907e-07	5.48198	0	2	1849.89	-0.777532	18.2382	1
	High	LSSPVLHR	6	1	1	Q9QXS6		0			0.001672		0.0148113	1.62692	0	3	908.531	-0.142797	18.7222	0
	Medium	MAPTPIPTR	1	1	1	Q9QXS6		0			0.010702		0.185435	1.51663	0	2	983.534	-0.343816	19.699	0
	High	LKEQSIFGDQR	2	1	1	Q9QXS6		0			0.000344		0.00380578	3.28563	0	2	1320.69	-0.539336	20.1411	1
	High	INREQFWEQAK	2	1	1	Q9QXS6		0			0		9.37419e-05	3.45591	0	3	1448.73	-0.44116	20.357	1
	High	SPSDSSTASTPIAEQIER	43	1	1	Q9QXS6		0			0		5.56698e-16	6.27137	0	2	1875.89	-0.264182	20.8413	0
	High	LAASGEGGLQELSGHFENQK	3	1	1	Q9QXS6		0			0		1.7051e-15	5.72962	0	2	2072	-1.0504	21.849	0
	High	KSESEVEEAAAIIAQRPDNPR	3	1	1	Q9QXS6		0			0		3.86567e-07	4.68245	0	4	2310.17	-0.296045	22.0104	1
	High	ALDEVTSSQPPPPPPPPPPTQEAQETTPSLDEELSKEAK	1	1	1	Q9QXS6		0			0.006878		0.106253	3.18659	0	3	4135.03	0.252101	22.1233	1
	High	ALDEVTSSQPPPPPPPPPPTQEAQETTPSLDEELSK	2	1	1	Q9QXS6		0			0		1.16941e-05	3.26378	0	4	3806.85	0.224141	22.5516	0
	High	SESEVEEAAAIIAQRPDNPR	25	1	1	Q9QXS6		0			0		2.02854e-12	3.9286	0	4	2182.07	0.133792	23.0514	0
	High	EESAADWALYTYEDGSDDLK	1	1	1	Q9QXS6		0			0.000344		0.00660029	3.85036	0	2	2277.97	-0.211139	24.715	0
	High	YVLINWVGEDVPDAR	14	1	1	Q9QXS6		0			0		3.30507e-12	5.19236	0	2	1745.89	1.39751	25.8565	0
	High	LELLAAYEEVIR	7	1	1	Q9QXS6		0			0		1.02864e-07	4.31293	0	2	1418.79	0.148626	26.2675	0
	High	VAEFFQGVDVIVNASSVEDIDAGAIGQR	40	1	1	Q9QXS6		0			0		3.44271e-16	6.96339	0	3	2906.45	0.00649847	27.6407	0
Q7TSJ2	Microtubule-associated protein 6 OS=Mus musculus GN=Map6 PE=1 SV=2 - [MAP6_MOUSE]	320.877	70.2	1	55	55	114	906	96.3906	9.49561
	A2	Sequence	# PSMs	# Proteins	# Protein Groups	Protein Group Accessions	Modifications	ΔCn	pRS Probability	pRS Site Probabilities	q-Value	pRS Score	PEP	XCorr	Probability	Charge	MH+ [Da]	ΔM [ppm]	RT [min]	# Missed Cleavages
	Medium	GQsPTAPGPTK	1	1	1	Q7TSJ2	S3(Phospho)	0	0.999634	S(3): 100.0; T(5): 0.0; T(10): 0.0	0.029598	90.6892	0.336429	2.7984	0	2	1120.5	-1.10436	17.0368	0
	High	AGPAWmVTR	1	1	1	Q7TSJ2	M6(Oxidation)	0			0.000344		0.00615747	3.11224	0	2	1004.5	0.00127349	20.2488	0
	High	GPmQLSADAR	2	1	1	Q7TSJ2	M3(Oxidation)	0			0.009496		0.162883	2.41795	0	2	1061.5	-0.501601	17.8569	0
	High	SGLGLGAASASTSGSGPADSVmR	3	1	1	Q7TSJ2	M22(Oxidation)	0			0		1.7784e-15	6.19814	0	2	2051.97	-0.233137	20.7865	0
	Medium	GTQLPTVSPSPPVmIPTVPHTEYIEGSP	1	1	1	Q7TSJ2	M14(Oxidation)	0			0.014261		0.25236	2.91608	0	3	2947.47	-0.335417	24.3676	0
	High	AKPQYKPPDDKmVHETSYSAQFK	1	1	1	Q7TSJ2	M12(Oxidation)	0			0.000344		0.00607714	1.66338	0	4	2711.31	-0.847696	18.6074	1
	High	mVHETSYSAQFKGEANKPSAADNK	1	1	1	Q7TSJ2	M1(Oxidation)	0			0.000947		0.00686669	3.4252	0	4	2626.22	-0.913895	17.9714	1
	High	mVHETSYSAQFK	1	1	1	Q7TSJ2	M1(Oxidation)	0			0		3.08046e-05	2.56358	0	3	1443.66	-0.20033	18.5941	0
	High	VQRPEPScRPR	3	1	1	Q7TSJ2	C8(Carbamidomethyl)	0			0		0.00204284	1.12201	0	4	1381.71	-0.340797	16.4369	0
	High	SLYSEPFKEcPK	1	1	1	Q7TSJ2	C10(Carbamidomethyl)	0			0		6.02654e-05	2.80463	0	2	1484.71	-0.337849	20.3097	1
	Medium	DKQVVSGQAAK	1	1	1	Q7TSJ2		0			0.023733		0.336429	1.70816	0	2	1130.62	-0.94396	14.5221	1
	High	TTEGPSATKPDDKEQSK	2	1	1	Q7TSJ2		0			0		1.69498e-08	4.4544	0	2	1818.87	-0.218752	15.8961	1
	High	DTGTDTTAPR	2	1	1	Q7TSJ2		0			0.000344		0.00580807	2.8057	0	2	1034.47	-0.74686	15.9207	0
	High	RSEGHEQTPAAHAQGTGPEGGK	6	1	1	Q7TSJ2		0			0		1.25933e-08	5.84733	0	2	2202.03	-0.879423	16.0852	1
	High	VEKPSVQSSKPK	3	1	1	Q7TSJ2		0			0		1.85475e-05	2.50215	0	3	1313.74	0.234927	16.2061	0
	High	SEGHEQTPAAHAQGTGPEGGK	4	1	1	Q7TSJ2		0			0		2.25699e-09	5.40715	0	2	2045.93	0.090161	16.4004	0
	High	AKPQYKPPDDK	1	1	1	Q7TSJ2		0			0.001672		0.0110524	1.48738	0	2	1286.67	-0.556418	16.5767	0
	High	SEGHEEKPLPPAQSQTQEGGPAAGK	7	1	1	Q7TSJ2		0			0		1.19604e-13	5.88116	0	3	2530.22	-0.533937	17.908	0
	High	NEGHEEKPLPPAQSQTQEGGPAAGK	7	1	1	Q7TSJ2		0			0		1.18939e-11	4.9815	0	3	2557.23	-0.279729	17.6529	0
	High	GPVTKEPHKDQGSVAPGLPK	2	1	1	Q7TSJ2		0			0		0.000292457	3.69269	0	3	2042.1	-0.84708	18.1565	2
	High	NKDSVPLAPAK	1	1	1	Q7TSJ2		0			0.001488		0.00752361	2.42993	0	2	1139.64	-0.488118	18.2598	1
	High	EPHKDQGSVAPGLPK	2	1	1	Q7TSJ2		0			0.001488		0.00718639	1.68861	0	2	1559.82	-0.180078	18.345	1
	High	TEGHEETPLPPAQSQTQEGGPAAGK	7	1	1	Q7TSJ2		0			0		8.82112e-10	4.47033	0	3	2517.18	-0.381766	18.8775	0
	High	KDPGPVIPEPEKDR	1	1	1	Q7TSJ2		0			0.001228		0.00695176	3.57212	0	3	1576.83	-1.1608	18.9404	2
	High	MVHETSYSAQFK	1	1	1	Q7TSJ2		0			0		1.36487e-05	2.28417	0	3	1427.66	-0.451076	19.0166	0
	High	AVAIETQPAQGESDAVAR	2	1	1	Q7TSJ2		0			0		1.8703e-13	4.02691	0	3	1812.91	-0.00316696	19.621	0
	High	DPEGAGGAGVLAAGK	1	1	1	Q7TSJ2		0			0		5.8137e-08	4.00919	0	2	1269.64	-0.842534	19.5831	0
	High	QIREEVASTVSSSYR	2	1	1	Q7TSJ2		0			0		7.56924e-07	3.10959	0	2	1711.86	0.0702645	19.6716	1
	High	DQSFPTPAPR	4	1	1	Q7TSJ2		0			0.000344		0.0062096	2.1304	0	2	1115.55	-0.026954	19.6658	0
	High	GHDSVFVAPVK	2	1	1	Q7TSJ2		0			0		0.000908913	3.40061	0	2	1155.62	-0.397473	20.1357	0
	High	SEYQPSDAPFER	1	1	1	Q7TSJ2		0			0.000947		0.00686666	2.78319	0	2	1425.63	-0.721441	20.4401	0
	High	AWTDIKPVKPIK	1	1	1	Q7TSJ2		0			0.000947		0.00686666	1.21412	0	3	1395.84	-0.18256	20.4683	0
	High	NQGPVIPEPVK	2	1	1	Q7TSJ2		0			0.001672		0.0108319	1.74026	0	2	1177.66	0.542962	20.7776	0
	High	VQDHIASELLK	3	1	1	Q7TSJ2		0			0		0.000298964	2.61637	0	3	1252.69	-0.114971	20.8856	0
	High	GQSPTAPGPTKDQGAVLLGPVK	1	1	1	Q7TSJ2		0			0		7.45035e-09	2.29222	0	3	2118.16	-0.101383	21.1388	1
	High	DLGPVAPAPIK	2	1	1	Q7TSJ2		0			0.000344		0.00556851	2.39568	0	2	1077.63	-0.0414593	21.331	0
	High	GQEPLKDQGPVVPGLPK	2	1	1	Q7TSJ2		0			0		5.24925e-06	3.65629	0	3	1758.98	0.339831	21.4194	1
	High	GQDPLVPAPTKDQGPTAPDPLK	1	1	1	Q7TSJ2		0			0		1.13139e-08	2.21886	0	3	2242.17	0.0685548	21.4253	1
	High	YSEATEHPGAPPQPPAPLQPALAPPSR	3	1	1	Q7TSJ2		0			0		2.70419e-13	3.68349	0	3	2776.4	-0.440261	21.9064	0
	High	NQSPVVLGPIK	1	1	1	Q7TSJ2		0			0.007828		0.118034	2.19409	0	2	1151.68	-0.167682	21.7356	0
	High	DQGAVLLGPVK	1	1	1	Q7TSJ2		0			0.004074		0.0726685	2.87056	0	2	1096.64	0.449537	21.9398	0
	High	AQSPLLPEPLKNQSPVVPASTK	3	1	1	Q7TSJ2		0			0		8.41129e-05	2.67845	0	3	2301.28	-0.387004	22.4177	1
	High	AQSPLLPEPLKNQSPVVPASTKDQSFPTPAPR	1	1	1	Q7TSJ2		0			0		1.22033e-08	3.46486	0	4	3397.81	-0.480919	22.6737	2
	High	GQEPLKDQGPVVPGLPKDQVPVVPGSLK	2	1	1	Q7TSJ2		0			0		4.87334e-08	4.39048	0	3	2878.6	0.177841	22.8286	2
	High	AQSPLLPEPLK	1	1	1	Q7TSJ2		0			0.000947		0.00686666	2.11419	0	2	1192.69	0.400854	22.8	0
	Medium	SQDPIIPALAK	1	1	1	Q7TSJ2		0			0.028233		0.336429	1.99758	0	2	1152.66	0.458153	22.9718	0
	High	NQDPIIPVPLK	1	1	1	Q7TSJ2		0			0.000947		0.00686666	2.89448	0	2	1233.72	0.140399	23.3747	0
	High	NQGPVIPEPVKSQDPIIPALAK	1	1	1	Q7TSJ2		0			0		0.000315062	2.16849	0	3	2311.3	-0.19963	23.5811	1
	High	NQDPIIPVPLKGQDPLVPAPTKDQGPTAPDPLK	1	1	1	Q7TSJ2		0			0.001228		0.00705043	3.18615	0	4	3456.87	0.0824195	23.856	2
	High	NQDPIIPVPLKGQDPLVPAPTK	2	1	1	Q7TSJ2		0			0		4.43397e-06	2.78729	0	3	2337.32	-0.599804	23.8914	1
	High	DLGPVAPAPIKVQDHIASELLK	1	1	1	Q7TSJ2		0			0		0.000131193	2.18981	0	3	2311.3	0.0380352	23.9366	1
	High	DQGAVLLGPVKDLGPVAPAPIK	3	1	1	Q7TSJ2		0			0		3.54226e-09	4.16293	0	2	2155.25	-0.59819	24.3944	1
	High	NQSPVVLGPIKNQDPIIPVPLK	1	1	1	Q7TSJ2		0			0		1.21078e-11	3.42189	0	3	2366.38	0.231762	24.5174	1
	High	ADIAVPLVFTK	2	1	1	Q7TSJ2		0			0.00662		0.105749	2.02213	0	2	1173.69	-0.154752	24.9928	0
	High	GTQLPTVSPSPPVMIPTVPHTEYIEGSP	1	1	1	Q7TSJ2		0			0.000947		0.00686666	2.24994	0	3	2931.48	0.384964	25.0433	0
	High	DQGAVLLGPVKDLGPVAPAPIKVQDHIASELLK	1	1	1	Q7TSJ2		0			0		4.13657e-07	3.17977	0	4	3388.92	-0.903591	25.18	2
	High	FWNQLDKADIAVPLVFTK	1	1	1	Q7TSJ2		0			0		1.39374e-13	5.21519	0	2	2105.14	0.474679	26.0196	1
P53478	Actin, cytoplasmic type 5 OS=Gallus gallus PE=3 SV=1 - [ACT5_CHICK]	315.533	56.91	1	16	16	114	376	41.8088	5.47803
	A2	Sequence	# PSMs	# Proteins	# Protein Groups	Protein Group Accessions	Modifications	ΔCn	pRS Probability	pRS Site Probabilities	q-Value	pRS Score	PEP	XCorr	Probability	Charge	MH+ [Da]	ΔM [ppm]	RT [min]	# Missed Cleavages
	High	DLTDYLmK	10	1	1	P53478	M7(Oxidation)	0			0.004577		0.0830581	2.25442	0	2	1014.48	-0.0774431	22.3728	0
	High	TTGIVmDSGDGVTHTVPIYEGYALPHAILR	4	1	1	P53478	M6(Oxidation)	0			0		2.78557e-15	4.07959	0	3	3199.61	-0.994501	24.0858	0
	High	DLYANTVLSGGTTmYPGIADR	6	1	1	P53478	M14(Oxidation)	0			0		1.53768e-08	4.88574	0	2	2231.07	0.447888	23.6725	0
	High	EITALAPSTmK	12	1	1	P53478	M10(Oxidation)	0			0		6.81855e-05	3.23748	0	2	1177.61	0.279174	19.9376	0
	High	EKLcYVALDFEQEmATAASSSSLEK	1	1	1	P53478	C4(Carbamidomethyl); M14(Oxidation)	0			0		1.0365e-15	4.59022	0	3	2823.31	0.346012	23.5414	1
	High	LcYVALDFEQEmATAASSSSLEK	3	1	1	P53478	C2(Carbamidomethyl); M12(Oxidation)	0			0		5.71547e-13	5.67355	0	2	2566.17	0.146815	24.1844	0
	High	cPEAIFQPSFLGmEScGIHETTFNSImK	1	1	1	P53478	C1(Carbamidomethyl); M13(Oxidation); C16(Carbamidomethyl); M27(Oxidation)	0			0.000344		0.00661639	3.28029	0	3	3263.45	-0.113428	24.8327	0
	High	DSYVGDEAQSKR	1	1	1	P53478		0			0		1.24392e-07	2.72676	0	2	1354.62	-0.947415	17.2552	1
	High	DSYVGDEAQSK	3	1	1	P53478		0			0		0.0016261	3.2828	0	2	1198.52	-0.523358	17.638	0
	Medium	IIAPPERK	1	1	1	P53478		0			0.010951		0.189434	1.23091	0	3	923.567	-0.0394183	17.8598	1
	High	AGFAGDDAPR	2	1	1	P53478		0			0.002492		0.0536465	2.94501	0	2	976.448	-0.500549	18.4526	0
	High	GYSFTTTAER	18	1	1	P53478		0			0		0.000437172	3.19539	0	2	1132.53	-0.374776	19.999	0
	Medium	RGILTLK	1	1	1	P53478		0			0.02968		0.336429	1.90171	0	2	800.536	0.653188	20.3827	1
	High	EITALAPSTMK	1	1	1	P53478		0			0.004821		0.0882482	1.86651	0	2	1161.62	0.108962	21.075	0
	High	AVFPSIVGRPR	1	1	1	P53478		0			0		0.00177557	1.74677	0	2	1198.71	0.341131	21.6934	0
	High	VAPEEHPVLLTEAPLNPK	28	1	1	P53478		0			0		1.56208e-10	4.12931	0	2	1954.06	-0.812405	22.2415	0
	High	SYELPDGQVITIGNER	20	1	1	P53478		0			0		7.96876e-10	4.67225	0	2	1790.89	-0.531853	23.8791	0
	High	DLTDYLMK	1	1	1	P53478		0			0.001672		0.0187908	1.59315	0	2	998.486	0.0244608	23.9085	0
P28738	Kinesin heavy chain isoform 5C OS=Mus musculus GN=Kif5c PE=1 SV=3 - [KIF5C_MOUSE]	313.826	59.83	1	38	48	105	956	109.207	6.18896
	A2	Sequence	# PSMs	# Proteins	# Protein Groups	Protein Group Accessions	Modifications	ΔCn	pRS Probability	pRS Site Probabilities	q-Value	pRS Score	PEP	XCorr	Probability	Charge	MH+ [Da]	ΔM [ppm]	RT [min]	# Missed Cleavages
	High	SKQLESAQmDSNR	1	1	1	P28738	M9(Oxidation)	0			0		1.53463e-08	3.72679	0	2	1509.69	-1.00454	16.0581	1
	High	FVSSPEEVmDVIDEGK	2	1	1	P28738	M9(Oxidation)	0			0		1.03344e-06	4.46818	0	2	1796.83	-0.136411	23.3063	0
	High	SVLQHLEmELNR	1	1	1	P28738	M8(Oxidation)	0			0.001228		0.0068793	2.04944	0	3	1484.75	0.392118	23.6271	0
	High	HVAVTNmNEHSSR	5	2	2	P28738;Q61768	M7(Oxidation)	0			0		0.00134519	3.07652	0	3	1497.69	-0.00823484	14.3016	0
	High	QLESAQmDSNR	1	1	1	P28738	M7(Oxidation)	0			0		4.49218e-06	2.39395	0	2	1294.57	-0.569499	16.3972	0
	High	LHDPQLmGIIPR	2	1	1	P28738	M7(Oxidation)	0			0		2.0455e-10	4.39259	0	3	1405.76	0.247913	21.9203	0
	High	SLTDYmQNmEQK	1	1	1	P28738	M6(Oxidation); M9(Oxidation)	0			0.001228		0.00713708	3.28355	0	2	1519.64	-0.37061	18.4612	0
	High	LKQQmLDQDELLASTR	2	1	1	P28738	M5(Oxidation)	0			0		4.48487e-10	5.07697	0	2	1904.97	-0.276963	20.9359	1
	High	TLADVNGVIEEEFTmAR	2	1	1	P28738	M15(Oxidation)	0			0		4.22978e-13	5.16291	0	2	1910.92	-0.178452	24.9656	0
	High	IAHDIFDHIYSmDENLEFHIK	1	1	1	P28738	M12(Oxidation)	0			0		2.65763e-10	3.71053	0	4	2603.22	0.25644	23.8364	0
	High	mHEVSFQDKEKEHLTR	1	1	1	P28738	M1(Oxidation)	0			0		9.33302e-08	3.27744	0	4	2029.98	-0.296421	17.7104	2
	High	TTIVIccSPSVFNEAETK	1	1	1	P28738	C6(Carbamidomethyl); C7(Carbamidomethyl)	0			0		2.06631e-12	4.68646	0	2	2055.97	-0.0873513	23.0289	0
	High	ELAAcQLLISQHEAK	1	1	1	P28738	C5(Carbamidomethyl)	0			0		3.22901e-10	3.80909	0	2	1710.89	0.381127	21.9231	0
	High	SLEPcDNTPIIDNITPVVDGISAEKEK	1	1	1	P28738	C5(Carbamidomethyl)	0			0.000344		0.00460173	1.49675	0	3	2954.47	0.106514	24.9721	1
	High	SLEPcDNTPIIDNITPVVDGISAEK	1	1	1	P28738	C5(Carbamidomethyl)	0			0		3.97748e-15	4.10771	0	3	2697.33	0.319118	25.7436	0
	High	VLPPNTTQEQVYNAcAK	5	1	1	P28738	C15(Carbamidomethyl)	0			0		3.11201e-08	3.29963	0	3	1932.95	-0.471499	19.9143	0
	High	ILQDSLGGNcR	1	2	2	P28738;Q61768	C10(Carbamidomethyl)	0			0		1.20428e-07	3.86154	0	2	1232.6	-0.877593	19.5088	0
	High	SQEVEDKTR	1	1	1	P28738		0			0.001672		0.0154457	1.55581	0	3	1091.53	0.156953	10.3919	1
	High	YQQEVDR	3	2	2	P28738;Q61768		0			0.004577		0.0796244	1.40726	0	2	937.437	-0.635908	16.7619	0
	High	HVAVTNMNEHSSR	1	2	2	P28738;Q61768		0			0		1.9905e-08	3.926	0	3	1481.69	-0.494921	16.8493	0
	High	MHEVSFQDKEKEHLTR	1	1	1	P28738		0			0		1.12672e-06	2.65749	0	4	2013.98	-0.52039	18.133	2
	High	SVELDSDDGGGSAAQK	1	1	1	P28738		0			0		2.46508e-11	5.3464	0	2	1535.68	-1.04434	18.1783	0
	High	IQEELTR	1	1	1	P28738		0			0.001672		0.0289023	2.19926	0	2	888.478	-0.684798	18.3675	0
	High	NGEAVPEDEQISAK	1	1	1	P28738		0			0		9.46785e-06	2.26469	0	2	1486.7	-0.326639	18.8365	0
	Medium	TNLAVHEDKNRVPYVK	1	1	1	P28738		0			0.010702		0.177622	2.41974	0	3	1883.01	-1.28561	18.8529	2
	High	QLDDKDDEINQQSQLAEK	2	1	1	P28738		0			0		4.61394e-07	3.49281	0	3	2117	-0.734254	19.0356	1
	High	LQIENEAAKDEVK	1	1	1	P28738		0			0		1.50229e-09	4.10621	0	2	1486.77	-0.747969	19.0822	1
	High	TGAEGAVLDEAK	3	2	2	P28738;Q61768		0			0.000344		0.00556589	3.04614	0	2	1160.58	-0.0327407	34.5634	0
	Medium	IIDEIR	1	1	1	P28738		0			0.043188		0.336429	1.67099	0	2	758.44	-0.402205	19.5405	0
	High	ELSQLQELSNHQK	1	1	1	P28738		0			0.000344		0.00338088	3.99709	0	2	1553.79	-0.19938	20.2458	0
	High	ANEQLTDELAQK	2	1	1	P28738		0			0.000344		0.00431536	3.3447	0	2	1359.67	-0.729172	20.2619	0
	High	EQAREDLKGLEETVSR	1	1	1	P28738		0			0.00712		0.108899	2.47587	0	3	1859.94	-1.11915	20.6864	2
	High	LLLLNDKR	1	1	1	P28738		0			0.008571		0.127813	2.61491	0	2	984.62	0.0746341	21.0416	1
	High	IRDLLDVSK	1	2	2	P28738;Q61768		0			0.005579		0.0983027	2.06295	0	2	1058.62	-0.0778118	21.053	1
	High	QLEESQDSLSEELAK	1	1	1	P28738		0			0		5.62841e-12	4.25724	0	2	1705.81	-0.542922	21.1959	0
	High	FRPLNEAEILRGDK	1	1	1	P28738		0			0		2.3947e-06	3.15784	0	3	1657.9	-0.0292981	21.3115	1
	High	FKGEETVVIGQGKPYVFDR	1	1	1	P28738		0			0		2.48879e-11	3.39217	0	3	2169.13	-0.579364	21.6567	1
	High	KLFVQDLTTR	1	1	1	P28738		0			0.001488		0.00763177	2.4102	0	3	1220.7	-0.69925	21.6707	1
	High	FRPLNEAEILR	2	1	1	P28738		0			0		2.33058e-09	3.41377	0	3	1357.76	0.112649	22.1676	0
	High	LFVQDLTTR	1	1	1	P28738		0			0		0.00194081	3.27316	0	2	1092.61	0.18009	22.5064	0
	High	LYLVDLAGSEK	9	2	2	P28738;Q61768		0			0		0.000259679	2.56925	0	2	1207.66	-0.625817	31.2477	0
	High	SHSIFLINIK	1	1	1	P28738		0			0.001672		0.0117271	1.8568	0	3	1171.68	0.106726	23.7537	0
	High	DLGEIGGIIGTNDVK	2	1	1	P28738		0			0		2.91018e-12	4.96348	0	2	1500.79	-0.0322682	24.0169	0
	High	VSYFEIYLDK	1	2	2	P28738;Q61768		0			0.000947		0.00686666	2.88416	0	2	1276.65	0.407845	24.8558	0
	High	ISFLENNLEQLTK	6	2	2	P28738;Q61768		0			0		1.03838e-08	4.40388	0	2	1548.83	0.767825	25.6609	0
	High	ATEILNLLLK	11	1	1	P28738		0			0		0.00173532	2.97269	0	2	1127.7	0.258623	26.6928	0
	High	EVLQALEELAVNYDQK	3	2	2	P28738;Q61768		0			0		1.31612e-10	5.34056	0	2	1861.95	0.267575	26.7696	0
	High	SLSALGNVISALAEGTK	10	1	1	P28738		0			0		3.67791e-15	4.68594	0	2	1630.9	0.485478	27.8533	0
	High	VSYFEIYLDKIRDLLDVSK	2	2	2	P28738;Q61768		0			0		0.000183669	2.26974	0	3	2316.25	0.223793	28.7849	2
	High	LQIENEAAKDEVKEVLQALEELAVNYDQK	1	1	1	P28738		0			0.000344		0.00376437	2.87656	0	4	3329.71	0.0189557	28.9185	2
P01870	Ig gamma chain C region OS=Oryctolagus cuniculus PE=1 SV=1 - [IGHG_RABIT]	205.296	53.87	1	10	10	76	323	35.3818	8.29443
	A2	Sequence	# PSMs	# Proteins	# Protein Groups	Protein Group Accessions	Modifications	ΔCn	pRS Probability	pRS Site Probabilities	q-Value	pRS Score	PEP	XCorr	Probability	Charge	MH+ [Da]	ΔM [ppm]	RT [min]	# Missed Cleavages
	High	VYTmGPPREELSSR	4	1	1	P01870	M4(Oxidation)	0			0.001672		0.0113557	1.7217	0	3	1637.79	-0.220606	18.762	1
	Medium	DTLmISR	3	1	1	P01870	M4(Oxidation)	0			0.024654		0.336429	1.76855	0	2	851.429	-0.20392	38.1957	0
	High	TVAPSTcSKPTcPPPELLGGPSVFIFPPKPK	10	1	1	P01870	C7(Carbamidomethyl); C12(Carbamidomethyl)	0			0		2.70064e-13	4.93788	0	3	3306.73	-0.483417	24.7345	0
	High	GDVFTcSVmHEALHNHYTQK	2	1	1	P01870	C6(Carbamidomethyl); M9(Oxidation)	0			0		3.30483e-12	3.7406	0	3	2390.06	-0.723223	19.976	0
	High	SVSLTcmINGFYPSDISVEWEK	1	1	1	P01870	C6(Carbamidomethyl); M7(Oxidation)	0			0		5.96294e-06	4.31307	0	2	2578.19	1.52261	25.7471	0
	High	QSSGLYSLSSVVSVTSSSQPVTcNVAHPATNTK	3	1	1	P01870	C23(Carbamidomethyl)	0			0		2.97296e-12	3.20345	0	4	3393.66	-0.538051	23.49	0
	High	VDKTVAPSTcSKPTcPPPELLGGPSVFIFPPKPK	3	1	1	P01870	C10(Carbamidomethyl); C15(Carbamidomethyl)	0			0		1.03069e-08	3.36489	0	5	3648.92	-0.153243	24.3881	1
	High	APSVFPLAPccGDTPSSTVTLGcLVK	30	1	1	P01870	C10(Carbamidomethyl); C11(Carbamidomethyl); C23(Carbamidomethyl)	0			0		0.000117113	4.79003	0	3	2734.33	1.9131	30.1852	0
	High	LSVPTSEWQR	18	1	1	P01870		0			0		9.95576e-05	2.89966	0	2	1202.62	0.338917	32.0741	0
	Medium	ALPAPIEK	2	1	1	P01870		0			0.026193		0.336429	1.21103	0	2	838.503	-0.131035	43.8079	0
Q61879	Myosin-10 OS=Mus musculus GN=Myh10 PE=1 SV=2 - [MYH10_MOUSE]	199.328	29.05	1	32	41	55	1976	228.855	5.5415
	A2	Sequence	# PSMs	# Proteins	# Protein Groups	Protein Group Accessions	Modifications	ΔCn	pRS Probability	pRS Site Probabilities	q-Value	pRS Score	PEP	XCorr	Probability	Charge	MH+ [Da]	ΔM [ppm]	RT [min]	# Missed Cleavages
	High	LQQLFNHTmFILEQEEYQR	1	4	3	Q61879;P35748;Q8VDD5	M9(Oxidation)	0			0		3.14241e-16	4.44687	0	3	2483.2	0.0372506	23.885	0
	High	NTDQASmPENTVAQK	2	1	1	Q61879	M7(Oxidation)	0			0		2.05686e-07	4.12816	0	2	1649.74	-1.0592	17.343	0
	High	NILAEQLQAETELFAEAEEmR	2	1	1	Q61879	M20(Oxidation)	0			0		4.32331e-12	5.39553	0	2	2451.17	0.00805176	27.2063	0
	High	AmVNKDDIQK	1	1	1	Q61879	M2(Oxidation)	0			0.001672		0.0282092	2.36415	0	2	1177.59	-1.16909	16.7124	1
	High	NLPIYSENIIEmYR	1	1	1	Q61879	M12(Oxidation)	0			0		8.86796e-10	3.9596	0	2	1770.87	0.102952	24.4175	0
	High	IVGLDQVTGmTETAFGSAYK	2	1	1	Q61879	M10(Oxidation)	0			0		3.14241e-16	6.21339	0	2	2104.03	-0.181326	23.9966	0
	High	IAEcSSQLAEEEEKAK	1	1	1	Q61879	C4(Carbamidomethyl)	0			0		1.73384e-05	3.52904	0	2	1821.85	-0.408649	18.7927	1
	High	NKQGLETDNKELAcEVK	1	1	1	Q61879	C14(Carbamidomethyl)	0			0		1.35859e-05	3.68467	0	3	1975.97	-0.797192	18.7895	2
	High	ITDIIIFFQAVcR	2	1	1	Q61879	C12(Carbamidomethyl)	0			0		9.70829e-09	3.64153	0	2	1595.86	1.07871	27.9805	0
	High	DLQTRDEQNEEK	2	1	1	Q61879		0			0		0.000567628	2.7708	0	3	1504.69	-0.850623	16.5612	1
	High	TGLEDPER	1	1	1	Q61879		0			0.004577		0.0786257	2.15953	0	2	916.437	-0.378813	18.197	0
	Medium	DVEALSQR	1	1	1	Q61879		0			0.02599		0.336429	1.66689	0	2	917.469	0.0722627	18.6775	0
	High	RGGPISFSSSR	1	1	1	Q61879		0			0.002221		0.0497426	2.52158	0	2	1150.6	-0.671519	19.186	1
	High	ELDDATEANEGLSR	1	1	1	Q61879		0			0		1.42381e-11	4.71112	0	2	1519.69	-0.140853	19.2954	0
	High	ELEAELEDERK	1	1	1	Q61879		0			0.000947		0.00686666	3.14681	0	2	1360.66	-0.385376	19.3013	1
	Medium	VLAYDKLEK	1	1	1	Q61879		0			0.038784		0.336429	1.43961	0	2	1078.61	-1.04256	19.4648	1
	Medium	VKPLLQVTR	1	5	3	Q61879;P35748;Q7Z406		0			0.034848		0.336429	1.26266	0	2	1053.68	-1.30973	20.1543	0
	High	GGPISFSSSR	1	1	1	Q61879		0			0.001488		0.00742658	3.29491	0	2	994.495	-0.424024	20.1824	0
	High	KFDQLLAEEK	2	6	4	Q61879;P35748;Q7Z406;Q8VDD5		0			0		0.0015859	2.90519	0	3	1220.65	0.427882	20.5547	1
	High	ALEEALEAKEEFER	1	1	1	Q61879		0			0		2.0438e-07	3.46782	0	2	1663.82	1.23469	21.4486	1
	High	KKVDDDLGTIESLEEAK	1	1	1	Q61879		0			0.000344		0.00378281	2.72817	0	3	1889.97	-0.398785	21.6219	2
	High	IGQLEEQLEQEAK	1	1	1	Q61879		0			0		1.54401e-09	4.12017	0	2	1514.77	-0.677954	21.7188	0
	High	KVDDDLGTIESLEEAK	1	1	1	Q61879		0			0		7.67452e-05	3.32586	0	3	1761.88	0.0221714	22.46	1
	High	EQADFAVEALAK	1	3	2	Q61879;P35748		0			0.000344		0.00686666	2.98597	0	2	1291.65	0.149011	22.6219	0
	High	TTLQVDTLNTELAAER	1	1	1	Q61879		0			0		1.9748e-10	4.65	0	2	1774.92	-0.591263	22.7439	0
	High	AGKLDPHLVLDQLR	1	2	2	Q61879;Q8VDD5		0			0		0.00082469	1.01284	0	3	1574.9	0.284009	22.7832	1
	High	LQQELDDLTVDLDHQR	2	1	1	Q61879		0			0		2.5852e-14	6.04451	0	2	1937.95	-1.09397	22.9497	0
	High	ALELDPNLYR	1	3	2	Q61879;P35748		0			0.001672		0.0274395	2.07262	0	2	1203.64	0.0225309	22.9662	0
	High	HATALEELSEQLEQAKR	1	1	1	Q61879		0			0		1.48155e-12	4.53037	0	3	1953	0.163921	23.3715	1
	High	LDPHLVLDQLR	2	2	2	Q61879;Q8VDD5		0			0.001488		0.00729853	2.00142	0	3	1318.75	0.058102	23.7189	0
	High	TQLEELEDELQATEDAK	1	4	3	Q61879;P35748;Q8VDD5		0			0		3.14241e-16	6.30884	0	2	1961.92	0.283269	24.586	0
	High	KQELEEILHDLESR	1	1	1	Q61879		0			0		2.11208e-07	3.90839	0	3	1738.9	0.237961	24.6231	1
	High	LQNELDNVSTLLEEAEKK	1	1	1	Q61879		0			0		2.65821e-05	2.336	0	3	2073.07	0.31314	25.1237	1
	High	ELQAQIAELQEDFESEK	2	1	1	Q61879		0			0		2.64853e-13	5.35144	0	2	2006.95	-0.563076	25.1537	0
	High	TFHIFYQLLSGAGEHLK	1	1	1	Q61879		0			0		3.82171e-06	3.99477	0	3	1961.03	0.294389	25.4554	0
	High	DAAGLESQLQDTQELLQEETR	1	1	1	Q61879		0			0		5.01925e-14	5.24803	0	2	2374.14	-0.493449	25.5114	0
	High	VVSSVLQFGNISFK	1	1	1	Q61879		0			0		2.01497e-06	3.37451	0	2	1524.84	0.538945	25.5219	0
	High	KLDGETTDLQDQIAELQAQVDELK	1	1	1	Q61879		0			0		1.9899e-09	6.28338	0	3	2700.36	0.284858	26.3787	1
	High	SLEAEILQLQEELASSER	6	1	1	Q61879		0			0		1.58917e-13	5.9881	0	2	2045.04	0.25892	27.6173	0
	High	INFDVTGYIVGANIETYLLEK	1	3	2	Q61879;P35748		0			0		1.57246e-08	4.15633	0	2	2372.24	0.240267	28.5043	0
	High	DLSEELEALKTELEDTLDTTAAQQELR	1	1	1	Q61879		0			0		1.40967e-09	4.46148	0	3	3061.51	0.0416145	29.6047	1
P49065	Serum albumin OS=Oryctolagus cuniculus GN=ALB PE=2 SV=2 - [ALBU_RABIT]	167.595	52.3	1	24	25	54	608	68.8653	6.23975
	A2	Sequence	# PSMs	# Proteins	# Protein Groups	Protein Group Accessions	Modifications	ΔCn	pRS Probability	pRS Site Probabilities	q-Value	pRS Score	PEP	XCorr	Probability	Charge	MH+ [Da]	ΔM [ppm]	RT [min]	# Missed Cleavages
	High	YmcEHQETISSHLK	1	1	1	P49065	M2(Oxidation); C3(Carbamidomethyl)	0			0		0.000197148	2.65326	0	3	1778.78	-0.48925	18.1235	0
	High	DTYGDVADccEK	1	1	1	P49065	C9(Carbamidomethyl); C10(Carbamidomethyl)	0			0		4.23831e-06	3.693	0	2	1432.53	-0.432514	18.569	0
	High	HPEAERLPcVEDYLSVVLNR	1	1	1	P49065	C9(Carbamidomethyl)	0			0.007828		0.121388	2.37506	0	4	2396.2	0.804322	25.5916	1
	High	AHcIYGLHNDETPAGLPAVAEEFVEDKDVcK	1	1	1	P49065	C3(Carbamidomethyl); C30(Carbamidomethyl)	0			0		1.75501e-09	4.49997	0	4	3484.61	-0.22466	24.1378	1
	High	RPcFSALGPDETYVPK	2	1	1	P49065	C3(Carbamidomethyl)	0			0		4.54986e-07	3.29884	0	2	1836.89	-0.149372	21.6962	0
	High	QNcELYEQLGDYNFQNALLVR	1	1	1	P49065	C3(Carbamidomethyl)	0			0		7.31948e-09	4.19778	0	3	2587.23	0.258816	26.0066	0
	High	LPcVEDYLSVVLNR	2	1	1	P49065	C3(Carbamidomethyl)	0			0		4.30487e-11	4.60474	0	2	1676.87	-0.122884	27.1276	0
	High	EccDKPILEK	1	2	2	P02769;P49065	C2(Carbamidomethyl); C3(Carbamidomethyl)	0			0.001488		0.00820097	2.42309	0	3	1291.6	-0.498761	18.1886	0
	High	EFNAETFTFHADIcTLPETER	1	1	1	P49065	C14(Carbamidomethyl)	0			0		9.78243e-07	3.83673	0	3	2528.14	0.0690373	24.3772	0
	High	SLHDIFGDKIcALPSLR	1	1	1	P49065	C11(Carbamidomethyl)	0			0.000344		0.00503309	3.29831	0	3	1942.02	-0.0343831	24.3443	1
	High	ccSAEDKEAcFAVEGPK	1	1	1	P49065	C1(Carbamidomethyl); C2(Carbamidomethyl); C10(Carbamidomethyl)	0			0		2.70538e-13	3.23188	0	3	1957.81	-1.4495	19.6523	1
	High	ccSESLVDR	1	1	1	P49065	C1(Carbamidomethyl); C2(Carbamidomethyl)	0			0		0.000642776	2.14264	0	2	1125.47	-0.662419	18.5067	0
	Medium	ADFTDISK	1	1	1	P49065		0			0.020347		0.310886	2.34372	0	2	896.436	0.0573995	19.8892	0
	Medium	FLYEYSR	1	1	1	P49065		0			0.014261		0.2527	2.18567	0	2	977.473	0.169472	21.2273	0
	High	SLHDIFGDK	1	1	1	P49065		0			0.001488		0.00752704	2.63963	0	3	1031.52	0.0672846	21.3397	0
	High	KVPQVSTPTLVEISR	2	1	1	P49065		0			0		1.70596e-06	3.43736	0	3	1653.95	0.0695899	22.1458	1
	High	NYEEAKDLFLGK	1	1	1	P49065		0			0.000947		0.00686666	3.49758	0	2	1426.72	-0.749171	22.2129	1
	High	QTALVELVK	1	1	1	P49065		0			0.000344		0.00358198	1.80529	0	2	1000.6	0.0970409	22.5091	0
	High	VPQVSTPTLVEISR	1	1	1	P49065		0			0		0.0013845	2.91776	0	2	1525.86	-0.676227	22.8494	0
	High	RHPDYSVVLLLR	14	1	1	P49065		0			0		2.72031e-08	4.24145	0	3	1467.84	0.292069	23.1423	1
	High	AFHDDEKAFFGHYLYEVAR	1	1	1	P49065		0			0		6.84108e-11	3.02032	0	4	2315.09	-0.649109	23.5138	1
	High	VLDEFQPLVDEPK	6	1	1	P49065		0			0		2.60164e-07	3.92733	0	2	1528.79	-0.210102	23.5642	0
	High	HPDYSVVLLLR	1	1	1	P49065		0			0		0.000493397	2.39531	0	3	1311.74	0.0825483	24.1876	0
	High	TVVGEFTALLDK	9	1	1	P49065		0			0		2.9888e-08	4.12685	0	2	1292.71	0.418792	26.2584	0
	High	FNDVGEEHFIGLVLITFSQYLQK	1	1	1	P49065		0			0		3.60228e-11	4.07917	0	3	2697.39	0.26665	30.6395	0
Q61768	Kinesin-1 heavy chain OS=Mus musculus GN=Kif5b PE=1 SV=3 - [KINH_MOUSE]	167.294	35.31	1	19	29	58	963	109.484	6.44287
	A2	Sequence	# PSMs	# Proteins	# Protein Groups	Protein Group Accessions	Modifications	ΔCn	pRS Probability	pRS Site Probabilities	q-Value	pRS Score	PEP	XCorr	Probability	Charge	MH+ [Da]	ΔM [ppm]	RT [min]	# Missed Cleavages
	High	FQGEDTVmIASKPYAFDR	1	1	1	Q61768	M8(Oxidation)	0			0.000947		0.00686666	1.89263	0	3	2090.98	-1.02291	21.8057	0
	High	HVAVTNmNEHSSR	5	2	2	P28738;Q61768	M7(Oxidation)	0			0		0.00134519	3.07652	0	3	1497.69	-0.00823484	14.3016	0
	High	LHDPEGmGIIPR	2	1	1	Q61768	M7(Oxidation)	0			0		0.000946858	2.83214	0	3	1350.68	0.391541	20.07	0
	Medium	RDQDNmQAELNR	1	1	1	Q61768	M6(Oxidation)	0			0.013545		0.245081	2.48883	0	2	1505.67	-1.22357	16.8524	1
	High	DQDNmQAELNR	1	1	1	Q61768	M5(Oxidation)	0			0		3.55263e-06	3.70563	0	2	1349.57	-0.969367	17.447	0
	High	TQmLDQEELLASTR	1	1	1	Q61768	M3(Oxidation)	0			0		1.6049e-05	3.72644	0	2	1650.8	-0.557442	21.517	0
	High	ANLEAFTADKDIAITSDKPAAAVGmAGSFTDAER	1	1	1	Q61768	M25(Oxidation)	0			0		2.15938e-09	3.86234	0	4	3470.67	-1.37892	22.8721	1
	High	FVcSPDEVmDTIDEGK	1	1	1	Q61768	C3(Carbamidomethyl); M9(Oxidation)	0			0		3.71101e-05	4.24549	0	2	1857.79	-0.369857	21.4547	0
	High	ILQDSLGGNcR	1	2	2	P28738;Q61768	C10(Carbamidomethyl)	0			0		1.20428e-07	3.86154	0	2	1232.6	-0.877593	19.5088	0
	High	KSAEVDSDDTGGSAAQK	2	1	1	Q61768		0			0		2.06598e-09	4.42322	0	2	1665.76	-0.310007	16.0346	1
	High	YQQEVDR	3	2	2	P28738;Q61768		0			0.004577		0.0796244	1.40726	0	2	937.437	-0.635908	16.7619	0
	High	SAEVDSDDTGGSAAQK	1	1	1	Q61768		0			0		1.26887e-09	5.28651	0	2	1537.66	-0.574451	16.67	0
	High	HVAVTNMNEHSSR	1	2	2	P28738;Q61768		0			0		1.9905e-08	3.926	0	3	1481.69	-0.494921	16.8493	0
	High	QISSLRDEVEAK	1	1	1	Q61768		0			0.001672		0.0101388	2.38304	0	2	1374.72	-0.579087	19.3425	1
	High	TGAEGAVLDEAK	3	2	2	P28738;Q61768		0			0.000344		0.00556589	3.04614	0	2	1160.58	-0.0327407	34.5634	0
	High	LITDLQDQNQK	1	1	1	Q61768		0			0.001488		0.00754211	3.30623	0	2	1315.69	-0.125492	19.737	0
	High	IRDLLDVSK	1	2	2	P28738;Q61768		0			0.005579		0.0983027	2.06295	0	2	1058.62	-0.0778118	21.053	1
	High	SQEVEDKTKEYELLSDELNQK	1	1	1	Q61768		0			0		8.79886e-07	4.30558	0	3	2525.23	-0.14277	21.838	2
	Medium	STLLFGQR	1	1	1	Q61768		0			0.02968		0.336429	2.09614	0	2	921.516	0.424625	21.9652	0
	High	LFVQDLATR	1	1	1	Q61768		0			0		0.00219487	3.08527	0	2	1062.59	0.128601	22.3787	0
	High	SLTEYLQNVEQK	1	1	1	Q61768		0			0		1.10955e-05	3.64386	0	2	1451.74	-0.48578	22.7382	0
	High	EYELLSDELNQK	1	1	1	Q61768		0			0		2.74604e-05	3.92548	0	2	1480.72	-0.185794	22.7662	0
	High	LYLVDLAGSEK	9	2	2	P28738;Q61768		0			0		0.000259679	2.56925	0	2	1207.66	-0.625817	31.2477	0
	High	VSYFEIYLDK	1	2	2	P28738;Q61768		0			0.000947		0.00686666	2.88416	0	2	1276.65	0.407845	24.8558	0
	High	ISFLENNLEQLTK	6	2	2	P28738;Q61768		0			0		1.03838e-08	4.40388	0	2	1548.83	0.767825	25.6609	0
	High	QLEESVDSLGEELVQLR	1	1	1	Q61768		0			0		8.62086e-10	3.49758	0	3	1943.99	0.45978	25.9009	0
	High	EVLQALEELAVNYDQK	3	2	2	P28738;Q61768		0			0		1.31612e-10	5.34056	0	2	1861.95	0.267575	26.7696	0
	High	SLSALGNVISALAEGSTYVPYRDSK	1	1	1	Q61768		0			0.000344		0.00310274	2.06426	0	3	2598.34	-0.835134	27.4984	1
	High	SLSALGNVISALAEGSTYVPYR	3	1	1	Q61768		0			0		6.23626e-12	4.30117	0	2	2268.19	-0.242601	28.5374	0
	High	VSYFEIYLDKIRDLLDVSK	2	2	2	P28738;Q61768		0			0		0.000183669	2.26974	0	3	2316.25	0.223793	28.7849	2
P16546	Spectrin alpha chain, brain OS=Mus musculus GN=Sptan1 PE=1 SV=4 - [SPTA2_MOUSE]	160.909	25.85	1	42	42	51	2472	284.422	5.32568
	A2	Sequence	# PSMs	# Proteins	# Protein Groups	Protein Group Accessions	Modifications	ΔCn	pRS Probability	pRS Site Probabilities	q-Value	pRS Score	PEP	XCorr	Probability	Charge	MH+ [Da]	ΔM [ppm]	RT [min]	# Missed Cleavages
	High	KIEDLGAAmEEALILDNK	1	1	1	P16546	M9(Oxidation)	0			0		9.72827e-12	3.9226	0	3	1989.02	0.932619	22.9912	1
	High	YEALKEPmVAR	1	1	1	P16546	M8(Oxidation)	0			0.001672		0.0191967	1.64876	0	3	1322.68	-0.50344	19.1889	1
	High	KHEALmSDLSAYGSSIQALR	1	1	1	P16546	M6(Oxidation)	0			0		9.2496e-05	3.37077	0	3	2193.1	-0.129267	22.1327	1
	Medium	NTTGVTEEALKEFSmmFK	1	1	1	P16546	M15(Oxidation); M16(Oxidation)	0			0.010702		0.176765	1.56739	0	3	2094.97	0.404484	24.8795	1
	High	LKDLNSQADSLmTSSAFDTSQVK	1	1	1	P16546	M12(Oxidation)	0			0		9.05982e-14	4.14941	0	3	2502.2	-0.325611	21.2631	1
	High	VASNPYTWFTmEALEETWR	1	1	1	P16546	M11(Oxidation)	0			0		3.94465e-05	3.49761	0	3	2347.07	0.227728	27.8666	0
	High	mQHNLEQQIQAR	1	1	1	P16546	M1(Oxidation)	0			0		1.6742e-09	3.14195	0	2	1511.74	-0.206115	18.709	0
	High	mNEVISLWK	1	1	1	P16546	M1(Oxidation)	0			0.003024		0.0625755	2.25616	0	2	1135.58	0.68578	23.6562	0
	High	mTLVASEDYGDTLAAIQGLLK	2	1	1	P16546	M1(Oxidation)	0			0		3.14241e-16	5.50342	0	2	2225.14	-0.0340701	27.6615	0
	High	GAcAGSEDAVK	1	1	1	P16546	C3(Carbamidomethyl)	0			0.009277		0.141513	1.68611	0	2	1064.47	-0.635704	16.3107	0
	High	KLDPAQSASR	1	1	1	P16546		0			0.000947		0.00686666	1.5133	0	2	1072.57	-0.881341	16.7095	1
	High	EKEPIAASTNR	1	1	1	P16546		0			0.000344		0.00344379	2.14123	0	2	1215.63	-1.29819	17.0147	1
	High	EANQQQQFNR	1	1	1	P16546		0			0		0.00302009	3.05728	0	2	1262.59	-0.833258	17.1134	0
	High	LIQSHPESAEDLKEK	1	1	1	P16546		0			0		8.03299e-05	2.15043	0	3	1723.88	-0.978429	18.016	1
	High	TATDEAYKDPSNLQGK	2	1	1	P16546		0			0		7.31746e-11	3.10168	0	2	1737.83	-0.505632	18.3318	1
	High	KHEAFETDFTVHK	1	1	1	P16546		0			0		0.0003345	2.17957	0	3	1588.77	-0.541285	19.4543	1
	High	LSDDNTIGQEEIQQR	1	1	1	P16546		0			0		5.54491e-11	4.58432	0	2	1745.83	0.142376	19.6685	0
	High	LQVASDENYKDPTNLQGK	1	1	1	P16546		0			0		3.69809e-06	1.99809	0	3	2020	-0.446879	19.6746	1
	Medium	LVQYLR	1	1	1	P16546		0			0.021052		0.319495	1.46528	0	2	791.477	-0.17665	20.2017	0
	High	KFEEFQTDLAAHEER	1	1	1	P16546		0			0		6.48783e-11	3.84048	0	3	1849.87	-1.64167	20.5094	1
	High	LFGAAEVQR	1	1	1	P16546		0			0.001672		0.0302374	2.28298	0	2	990.537	-0.216729	20.5296	0
	Medium	LLEATELK	1	1	1	P16546		0			0.048746		0.336429	1.47887	0	2	916.535	-0.266981	20.6955	0
	High	LGESQTLQQFSR	1	1	1	P16546		0			0		0.000137451	3.50328	0	2	1393.71	-1.2208	20.9136	0
	High	DLAALEDKVK	1	1	1	P16546		0			0.001672		0.00899852	2.38637	0	2	1101.62	0.0713529	21.1168	1
	High	RLEAELAAHEPAIQGVLDTGKK	1	1	1	P16546		0			0		1.55551e-05	3.57094	0	4	2346.27	-2.17689	21.789	2
	High	SADESGQALLAASHYASDEVR	2	1	1	P16546		0			0		2.98205e-12	4.35462	0	2	2177.01	-0.259041	22.1064	0
	High	DLAALGDKVNSLGETAQR	1	1	1	P16546		0			0		1.70292e-07	3.58058	0	3	1857.97	0.101558	22.1733	1
	High	GKDLIGVQNLLK	1	1	1	P16546		0			0.001228		0.00689254	4.04631	0	3	1297.78	-0.284612	23.0546	1
	Medium	DLSSVQTLLTK	1	1	1	P16546		0			0.012824		0.236481	2.20737	0	2	1204.68	0.304842	24.023	0
	High	SSLSSAQADFNQLAELDR	1	1	1	P16546		0			0		3.14241e-16	5.72958	0	2	1951.94	0.0908403	24.3644	0
	High	KVEDLFLTFAK	2	1	1	P16546		0			0		2.94375e-05	3.65107	0	2	1310.74	0.271712	24.7181	1
	High	DLASVQALLR	2	1	1	P16546		0			0		0.000447306	2.77978	0	2	1085.63	0.790735	24.9245	0
	High	EAFLNTEDKGDSLDSVEALIK	1	1	1	P16546		0			0		7.55625e-08	3.24468	0	3	2294.14	0.157637	24.7607	1
	High	DVDEIEAWISEK	1	1	1	P16546		0			0		6.65064e-08	4.30609	0	2	1433.68	0.39061	25.4586	0
	High	VEDLFLTFAK	1	1	1	P16546		0			0.000344		0.00686473	2.42743	0	2	1182.64	-0.00910806	25.8218	0
	High	LAALADQWQFLVQK	1	1	1	P16546		0			0		1.22146e-07	4.25377	0	3	1630.9	0.714427	25.8441	0
	High	GLVSSDELAKDVTGAEALLER	1	1	1	P16546		0			0		1.07377e-06	3.11716	0	3	2173.14	0.706056	26.096	1
	High	AGTFQAFEQFGQQLLAHGHYASPEIK	1	1	1	P16546		0			0		6.2947e-09	4.23956	0	3	2875.41	-0.833881	26.3022	0
	High	IAALQAFADQLIAVDHYAK	2	1	1	P16546		0			0		3.46814e-12	5.76217	0	2	2058.1	0.550819	27.3615	0
	High	ALINADELANDVAGAEALLDR	3	1	1	P16546		0			0		3.14241e-16	5.40074	0	2	2154.1	-0.237787	28.048	0
	High	QETFDAGLQAFQQEGIANITALKDQLLAAK	1	1	1	P16546		0			0.000344		0.00321799	3.34188	0	3	3232.68	-0.704964	28.5407	1
	High	QEAFLLNEDLGDSLDSVEALLK	2	1	1	P16546		0			0		3.14241e-16	5.68548	0	3	2419.22	0.013176	29.0156	0
F6SEU4	Ras GTPase-activating protein SynGAP OS=Mus musculus GN=Syngap1 PE=3 SV=2 - [SYGP1_MOUSE]	159.358	42.54	1	40	40	55	1340	148.145	8.98291
	A2	Sequence	# PSMs	# Proteins	# Protein Groups	Protein Group Accessions	Modifications	ΔCn	pRS Probability	pRS Site Probabilities	q-Value	pRS Score	PEP	XCorr	Probability	Charge	MH+ [Da]	ΔM [ppm]	RT [min]	# Missed Cleavages
	High	AKDFLSDmAmSEVDRFmER	1	1	1	F6SEU4	M8(Oxidation); M10(Oxidation); M17(Oxidation)	0			0		0.000114257	3.43072	0	4	2326.01	-0.289494	21.8319	2
	Medium	AIEEYmR	1	1	1	F6SEU4	M6(Oxidation)	0			0.030987		0.336429	2.04893	0	2	927.424	0.036191	17.8802	0
	High	DHPAmAEPLPEPK	2	1	1	F6SEU4	M5(Oxidation)	0			0		0.000837799	2.78465	0	2	1447.69	-0.863979	18.9717	0
	High	YQTmSILPmELYK	2	1	1	F6SEU4	M4(Oxidation); M9(Oxidation)	0			0		4.48803e-07	3.86095	0	2	1648.8	-0.420637	23.1752	0
	High	LSQmGVTTDGVPAQQLR	1	1	1	F6SEU4	M4(Oxidation)	0			0		4.48122e-12	5.34021	0	2	1816.92	-0.189167	20.1954	0
	High	SVSmLDLQGDGPGGR	2	1	1	F6SEU4	M4(Oxidation)	0			0		4.72872e-09	4.42227	0	2	1504.71	-0.664965	20.4209	0
	High	QYSmEAAPAAPFRPSQGFLSR	1	1	1	F6SEU4	M4(Oxidation)	0			0.001672		0.0238917	2.48544	0	3	2327.12	-1.19007	22.2771	0
	High	ILmQYQAR	1	1	1	F6SEU4	M3(Oxidation)	0			0.001228		0.00689701	2.34103	0	2	1038.54	-0.4987	18.5851	0
	High	LmLVEEELRR	1	1	1	F6SEU4	M2(Oxidation)	0			0.001672		0.0178405	1.43784	0	3	1303.7	0.0904056	21.1332	1
	High	LSQGSGSSITAAGmR	1	1	1	F6SEU4	M14(Oxidation)	0			0		1.17929e-07	4.04624	0	2	1438.69	-0.553664	18.2137	0
	High	QHSQTPSTLNPTmPASER	1	1	1	F6SEU4	M13(Oxidation)	0			0		9.94355e-09	2.7817	0	3	1997.93	-0.550803	18.4974	0
	High	DLNSSIDLQSFmAR	1	1	1	F6SEU4	M12(Oxidation)	0			0		1.31708e-06	4.4921	0	2	1612.76	-0.0179174	23.6392	0
	High	mLcAVLEPALNVK	1	1	1	F6SEU4	M1(Oxidation); C3(Carbamidomethyl)	0			0		2.0378e-05	3.62515	0	2	1473.78	0.147205	23.5613	0
	High	ALYESEENcEVDPIK	1	1	1	F6SEU4	C9(Carbamidomethyl)	0			0		9.43591e-09	4.65534	0	2	1795.81	-0.111287	21.1107	0
	High	SSPAYcTSSSDITEPEQK	1	1	1	F6SEU4	C6(Carbamidomethyl)	0			0		6.05848e-12	4.69368	0	2	1986.86	-0.351767	19.1828	0
	High	VVNSHcVFPR	1	1	1	F6SEU4	C6(Carbamidomethyl)	0			0		2.12373e-06	3.26247	0	2	1214.61	-0.522614	19.2273	0
	High	FLcPAImSPSLFGLmQEYPDEQTSR	2	1	1	F6SEU4	C3(Carbamidomethyl); M7(Oxidation); M15(Oxidation)	0			0		3.14241e-16	5.75005	0	3	2949.35	-0.278993	25.8124	0
	High	FcIISGNQLLmLDEDEIHPLLIR	2	1	1	F6SEU4	C2(Carbamidomethyl); M11(Oxidation)	0			0		0.000410258	4.29979	0	4	2755.41	-0.427065	27.1378	0
	High	QQQVEKDSQIK	1	1	1	F6SEU4		0			0.00068		0.00686666	1.5684	0	2	1330.7	-0.334404	16.583	1
	Medium	KLEEYER	2	1	1	F6SEU4		0			0.019699		0.301178	1.90016	0	3	966.489	0.113431	17.1253	1
	High	RLLSQEEQTSK	2	1	1	F6SEU4		0			0		0.00217497	2.81973	0	2	1318.69	-1.078	17.4588	1
	High	LLSQEEQTSK	1	1	1	F6SEU4		0			0		0.000401998	2.54122	0	2	1162.59	-0.763371	17.7589	0
	High	EGSIGGSGGSGGGGGGGLKPSITK	2	1	1	F6SEU4		0			0		0.00261956	4.26705	0	2	1973.99	-0.734054	18.9022	0
	Medium	LGPLPR	1	1	1	F6SEU4		0			0.018826		0.292784	1.1132	0	2	652.414	-0.00184124	19.8429	0
	Medium	SQQLTVSAAQKPRPSSGNLLQSPEPSYGPARPR	1	1	1	F6SEU4		0			0.028008		0.336429	2.50317	0	5	3504.83	0.00156106	20.3795	0
	High	DKWIENLQR	1	1	1	F6SEU4		0			0.001672		0.0169138	3.63476	0	3	1201.63	-0.610668	20.7586	1
	High	VIQNLANFSK	1	1	1	F6SEU4		0			0.00712		0.108864	2.62833	0	2	1133.63	0.01231	21.3527	0
	High	SEDLSSGVPKPPAASILHSHSYSDEFGPSGTDFTR	1	1	1	F6SEU4		0			0		2.05452e-11	5.47017	0	4	3675.72	0.517222	22.4895	0
	High	LLNDISTALR	2	1	1	F6SEU4		0			0.001672		0.0085992	2.25579	0	2	1115.64	-1.03674	22.8788	0
	High	ELKEVFASWR	1	1	1	F6SEU4		0			0.000344		0.00331082	1.71806	0	2	1264.67	-0.294845	22.6933	1
	High	DAIGEFIR	1	1	1	F6SEU4		0			0.008807		0.129588	2.02499	0	2	920.484	0.230294	22.8524	0
	High	DLFYVSRPPLAR	1	1	1	F6SEU4		0			0.001672		0.0378432	1.92975	0	2	1433.79	-0.380105	23.0772	0
	High	YLKDAIGEFIR	1	1	1	F6SEU4		0			0.000947		0.00686666	2.48066	0	3	1324.73	0.0657276	23.5447	1
	High	LWIIEAR	1	1	1	F6SEU4		0			0.007376		0.111741	2.01934	0	2	900.53	-0.0136964	23.8657	0
	High	GKEEVASALVHILQSTGK	3	1	1	F6SEU4		0			0		2.8023e-12	3.91554	0	3	1867.03	0.0188723	24.5597	1
	High	DKAGYVGLVTVPVATLAGR	1	1	1	F6SEU4		0			0		0.000200293	1.85633	0	3	1887.07	0.678217	24.9096	1
	High	LISASLFLR	2	1	1	F6SEU4		0			0		0.000651106	2.17211	0	2	1019.62	-0.156834	25.0783	0
	High	AGYVGLVTVPVATLAGR	1	1	1	F6SEU4		0			0		0.000442205	3.38754	0	3	1643.95	0.204432	25.502	0
	High	LNSSSVSNLAAVGDLLHSSQASLTAALGLRPAPAGR	4	1	1	F6SEU4		0			0		1.53677e-15	4.36721	0	5	3501.88	0.312679	27.5423	0
	High	ELSTLHALLWEVLPQLSK	1	1	1	F6SEU4		0			0		1.75095e-10	3.43352	0	3	2077.17	0.261248	28.2363	0
Q6R891	Neurabin-2 OS=Mus musculus GN=Ppp1r9b PE=1 SV=1 - [NEB2_MOUSE]	152.54	52.02	1	33	35	48	817	89.4657	4.91943
	A2	Sequence	# PSMs	# Proteins	# Protein Groups	Protein Group Accessions	Modifications	ΔCn	pRS Probability	pRS Site Probabilities	q-Value	pRS Score	PEP	XCorr	Probability	Charge	MH+ [Da]	ΔM [ppm]	RT [min]	# Missed Cleavages
	High	RNEDVDPmAASAEYELEK	1	1	1	Q6R891	M8(Oxidation)	0			0		1.57776e-11	4.41107	0	3	2082.93	-0.197588	20.2235	1
	High	NEDVDPmAASAEYELEK	1	1	1	Q6R891	M7(Oxidation)	0			0		1.33958e-12	4.95441	0	2	1926.83	-0.816388	20.8975	0
	High	IKSmFLQmGTTAGPPGEAGGGAGmAEAPR	1	1	1	Q6R891	M4(Oxidation); M8(Oxidation); M24(Oxidation)	0			0		3.14241e-16	6.66072	0	3	2838.32	-0.275897	20.2647	1
	High	LELFPVELEKDSEGLGISIIGmGAGADmGLEK	3	1	1	Q6R891	M22(Oxidation); M28(Oxidation)	0			0		3.52704e-05	4.53392	0	3	3350.67	-0.116307	27.2695	1
	High	SmFLQmGTTAGPPGEAGGGAGmAEAPR	1	1	1	Q6R891	M2(Oxidation); M6(Oxidation); M22(Oxidation)	0			0		1.95298e-12	5.20033	0	2	2597.14	0.206375	20.5381	0
	High	DSEGLGISIIGmGAGADmGLEK	1	1	1	Q6R891	M12(Oxidation); M18(Oxidation)	0			0		1.14049e-15	4.74681	0	3	2153.01	-0.38958	24.0292	0
	High	mEKLEGYWGEAQSLcQAVDEHLR	1	1	1	Q6R891	M1(Oxidation); C15(Carbamidomethyl)	0			0		5.5836e-08	3.09894	0	4	2765.26	-0.401078	24.9512	1
	High	LEGYWGEAQSLcQAVDEHLR	1	1	1	Q6R891	C12(Carbamidomethyl)	0			0		7.62356e-14	2.98467	0	3	2361.09	0.264586	25.3815	0
	High	TVTEGGAAHR	1	1	1	Q6R891		0			0.001672		0.0163291	2.46099	0	2	998.501	0.0201375	10.5836	0
	High	YGSNVHR	1	1	1	Q6R891		0			0.001672		0.0165487	1.51423	0	2	832.406	-0.571985	10.9479	0
	High	LIKDYQQK	2	1	1	Q6R891		0			0.001672		0.0314035	1.32677	0	3	1035.58	0.0843905	17.1492	1
	High	SVPAASGGDKEAVAR	1	1	1	Q6R891		0			0		2.56898e-10	3.02473	0	2	1414.73	-0.782277	17.229	1
	High	LGTSVSER	1	1	1	Q6R891		0			0.001488		0.00771583	1.80126	0	2	848.447	0.0611986	17.5251	0
	High	KLQSLEQEK	1	1	1	Q6R891		0			0.002221		0.0456678	2.12126	0	2	1102.61	-0.252446	17.6062	1
	High	AQLEQSVEENKER	1	1	1	Q6R891		0			0		1.53698e-05	4.03516	0	2	1559.76	-0.797039	17.8399	1
	High	FDSKPAPSAQPAPPPHPPSR	2	1	1	Q6R891		0			0		1.17349e-09	3.45062	0	3	2081.05	-0.865772	18.3985	0
	High	AQLEQSVEENK	1	1	1	Q6R891		0			0		6.6217e-05	2.46254	0	2	1274.62	-0.654108	18.3041	0
	High	HAVTEAEIQQLKR	2	1	1	Q6R891		0			0		4.64037e-11	4.68806	0	3	1522.83	-1.32163	18.8992	1
	High	RVLEESELAR	1	1	1	Q6R891		0			0.000947		0.00686666	3.15628	0	2	1201.65	-0.185901	18.9187	1
	High	ETQAQYQALER	2	1	1	Q6R891		0			0.001672		0.0103129	3.1412	0	2	1336.65	-0.634626	18.9845	0
	High	VLEESELAR	2	1	1	Q6R891		0			0.002755		0.0602414	1.51338	0	2	1045.55	-1.45414	19.6107	0
	High	HAVTEAEIQQLK	1	1	1	Q6R891		0			0		6.30608e-09	2.8666	0	2	1366.73	-0.60308	19.696	0
	High	VFQPPPPPPAPSGDGATEKER	1	1	1	Q6R891		0			0.002755		0.0618908	2.67352	0	4	2174.09	-0.108634	19.892	1
	High	ASSLNENVDHSALLK	1	1	1	Q6R891		0			0		1.56868e-05	4.00914	0	2	1597.82	-0.490018	20.2178	0
	High	VFQPPPPPPAPSGDGATEK	1	1	1	Q6R891		0			0		0.000494172	3.11464	0	3	1888.94	-0.0303985	20.3759	0
	High	SAYEAGIQALKPPDAPGPDEAPK	1	1	1	Q6R891		0			0		3.87958e-06	4.42383	0	2	2322.16	-1.12064	21.7858	0
	Medium	LGIFVK	1	2	2	O35867;Q6R891		0			0.02968		0.336429	1.5342	0	2	676.439	-0.187433	22.4151	0
	High	AEAVPEEEAAASVATLER	1	1	1	Q6R891		0			0		7.63073e-14	5.35846	0	2	1842.91	-0.300068	22.7766	0
	High	KIHFSTAPIQVFSTYSNEDYDRR	1	1	1	Q6R891		0			0		1.96436e-05	3.14174	0	4	2774.35	0.0226938	22.8462	2
	High	IHFSTAPIQVFSTYSNEDYDRR	1	1	1	Q6R891		0			0		0.000357037	2.49215	0	3	2646.26	0.328449	23.708	1
	High	LLDKISELEGNLQTLR	1	1	1	Q6R891		0			0		4.41706e-10	4.15341	0	3	1842.03	0.654518	24.3506	1
	High	ERPGEQSEVAQLIQQTLEQER	4	1	1	Q6R891		0			0		3.27974e-09	4.51366	0	3	2468.24	1.04821	25.6164	0
	High	LELFPVELEK	3	2	2	O35867;Q6R891		0			0.000947		0.0068711	1.98849	0	2	1216.68	0.793886	26.1485	0
	High	FNGSTEALDKLDADAVSPTVSQLSAVFEK	1	1	1	Q6R891		0			0		7.10278e-09	4.34065	0	3	3039.52	-0.0230554	26.1252	1
	High	IQVNDLLVEVDGTSLVGVTQSFAASVLR	2	1	1	Q6R891		0			0		1.79877e-10	5.249	0	3	2930.58	-0.458906	30.0924	0
Q8VDD5	Myosin-9 OS=Mus musculus GN=Myh9 PE=1 SV=4 - [MYH9_MOUSE]	118.544	21.48	1	22	31	36	1960	226.232	5.65576
	A2	Sequence	# PSMs	# Proteins	# Protein Groups	Protein Group Accessions	Modifications	ΔCn	pRS Probability	pRS Site Probabilities	q-Value	pRS Score	PEP	XCorr	Probability	Charge	MH+ [Da]	ΔM [ppm]	RT [min]	# Missed Cleavages
	High	ERNTDQASmPDNTAAQK	1	3	2	P35748;Q8VDD5	M9(Oxidation)	0			0		4.80143e-06	2.88633	0	3	1892.84	-0.720024	15.8624	1
	High	THEAQIQEmR	1	1	1	Q8VDD5	M9(Oxidation)	0			0		0.00051202	3.70413	0	2	1258.58	-0.772779	16.4693	0
	High	LQQLFNHTmFILEQEEYQR	1	4	3	Q61879;P35748;Q8VDD5	M9(Oxidation)	0			0		3.14241e-16	4.44687	0	3	2483.2	0.0372506	23.885	0
	High	ALEQQVEEmKTQLEELEDELQATEDAK	1	1	1	Q8VDD5	M9(Oxidation)	0			0.000947		0.00686666	2.60509	0	3	3163.48	-2.01306	25.3437	1
	High	NTDQASmPDNTAAQK	1	3	2	P35748;Q8VDD5	M7(Oxidation)	0			0		7.40478e-12	4.46187	0	2	1607.7	-0.584682	16.062	0
	High	ALEEAmEQK	1	1	1	Q8VDD5	M6(Oxidation)	0			0.000947		0.00686666	2.83083	0	2	1064.49	-1.2133	16.8862	0
	High	ImGIPEDEQmGLLR	1	1	1	Q8VDD5	M2(Oxidation); M10(Oxidation)	0			0		2.03367e-09	2.79342	0	2	1633.79	-0.288601	21.9908	0
	High	ELEDATETADAmNR	1	1	1	Q8VDD5	M12(Oxidation)	0			0		8.58483e-06	3.63426	0	2	1581.67	-0.122046	18.3541	0
	High	IIGLDQVAGmSETALPGAFK	1	1	1	Q8VDD5	M10(Oxidation)	0			0		3.14241e-16	5.71227	0	2	2034.06	-0.0902551	24.784	0
	High	KQELEEIcHDLEAR	1	1	1	Q8VDD5	C8(Carbamidomethyl)	0			0		4.41725e-09	2.92594	0	3	1769.85	-0.429258	21.2082	1
	High	DLQGRDEQSEEK	2	1	1	Q8VDD5		0			0.001228		0.00692213	3.181	0	2	1433.65	-0.882956	16.2468	1
	High	NAEQFKDQADK	1	1	1	Q8VDD5		0			0		0.00134887	4.19228	0	2	1293.61	-0.982379	16.9993	1
	High	ASREEILAQAK	1	1	1	Q8VDD5		0			0.001488		0.00744381	3.06958	0	3	1215.67	0.0607552	18.5287	1
	Medium	VKPLLNSIR	1	1	1	Q8VDD5		0			0.01116		0.192524	1.61527	0	3	1039.66	-0.171489	20.3375	0
	High	KFDQLLAEEK	2	6	4	Q61879;P35748;Q7Z406;Q8VDD5		0			0		0.0015859	2.90519	0	3	1220.65	0.427882	20.5547	1
	High	HSQAVEELADQLEQTKR	1	1	1	Q8VDD5		0			0		3.17607e-14	4.20324	0	3	1981.99	-1.3099	21.6056	1
	High	RGDLPFVVTR	1	1	1	Q8VDD5		0			0.001672		0.0103103	3.14705	0	3	1159.66	-0.169542	21.809	1
	High	TDLLLEPYNK	1	1	1	Q8VDD5		0			0.001949		0.040188	2.10633	0	2	1205.64	-0.192835	22.719	0
	High	AGKLDPHLVLDQLR	1	2	2	Q61879;Q8VDD5		0			0		0.00082469	1.01284	0	3	1574.9	0.284009	22.7832	1
	High	EQADFAIEALAK	1	3	2	Q8VDD5;Q7Z406		0			0		6.45958e-05	2.30001	0	2	1305.67	0.315249	23.5672	0
	High	LDPHLVLDQLR	2	2	2	Q61879;Q8VDD5		0			0.001488		0.00729853	2.00142	0	3	1318.75	0.058102	23.7189	0
	High	ANLQIDQINTDLNLER	1	1	1	Q8VDD5		0			0		7.34153e-14	4.12429	0	2	1869.97	-0.0444057	23.7644	0
	High	VSHLLGINVTDFTR	1	1	1	Q8VDD5		0			0.000947		0.00686666	3.18024	0	3	1571.85	0.32196	23.9736	0
	High	TQLEELEDELQATEDAK	1	4	3	Q61879;P35748;Q8VDD5		0			0		3.14241e-16	6.30884	0	2	1961.92	0.283269	24.586	0
	High	IRELETQISELQEDLESER	1	1	1	Q8VDD5		0			0		1.80685e-08	4.13799	0	3	2317.15	-0.312496	24.6981	1
	High	LQVELDSVTGLLSQSDSK	1	1	1	Q8VDD5		0			0		2.12634e-13	4.94586	0	2	1919	0.133722	25.3575	0
	High	LQQELDDLLVDLDHQR	1	1	1	Q8VDD5		0			0		6.79971e-10	2.58199	0	3	1949.99	0.401604	25.6385	0
	High	VISGVLQLGNIAFK	2	1	1	Q8VDD5		0			0		4.44121e-08	3.39713	0	3	1458.87	0.0228203	25.9498	0
	High	DFSALESQLQDTQELLQEENR	1	1	1	Q8VDD5		0			0		2.49082e-12	6.01211	0	2	2493.17	0.0194789	26.4628	0
	High	QLLQANPILEAFGNAK	2	5	3	P35748;Q7Z406;Q8VDD5		0			0		1.31554e-14	4.51175	0	2	1726.95	0.239138	26.5781	0
	High	DLGEELEALKTELEDTLDSTAAQQELR	1	1	1	Q8VDD5		0			0		4.66443e-08	4.0314	0	3	3017.48	1.12285	29.6837	1
P08553	Neurofilament medium polypeptide OS=Mus musculus GN=Nefm PE=1 SV=4 - [NFM_MOUSE]	114.963	40.57	1	25	28	38	848	95.8586	4.76709
	A2	Sequence	# PSMs	# Proteins	# Protein Groups	Protein Group Accessions	Modifications	ΔCn	pRS Probability	pRS Site Probabilities	q-Value	pRS Score	PEP	XCorr	Probability	Charge	MH+ [Da]	ΔM [ppm]	RT [min]	# Missed Cleavages
	High	ATLEmVNHEK	2	1	1	P08553	M5(Oxidation)	0			0.000344		0.00657961	2.12655	0	2	1187.57	-0.821423	17.2406	0
	High	FVEEIIEETKVEDEKSEmEETLTAIAEELAASAK	1	1	1	P08553	M18(Oxidation)	0			0		5.47984e-07	3.69169	0	4	3827.85	-1.23191	26.7434	2
	High	VKEKAEEEGGSEEEGSDR	1	1	1	P08553		0			0		3.14241e-16	5.38876	0	3	1964.87	-0.61371	15.6561	2
	High	KGEDSSDDKVVVTK	2	1	1	P08553		0			0		0.000226986	3.07333	0	3	1506.76	-0.82291	16.9713	2
	High	GSPSTVSSSYKR	1	1	1	P08553		0			0.001672		0.0153411	2.21563	0	2	1255.63	-1.17312	16.9292	1
	High	VSLEKDTKEEKPQPQEK	1	1	1	P08553		0			0		4.9563e-07	4.44823	0	3	2013.05	-1.46051	17.0176	2
	High	SPVEEVKPKPEAK	1	1	1	P08553		0			0.000344		0.00346763	2.69525	0	2	1437.79	-1.19133	17.2612	0
	High	VHYLEQQNK	1	1	1	P08553		0			0.000947		0.00686666	2.71805	0	2	1158.59	-1.02232	17.4065	0
	High	GSPSTVSSSYK	1	1	1	P08553		0			0.001228		0.00714955	2.5222	0	2	1099.53	-0.520883	17.418	0
	High	LTEAAEQNKEAIR	1	1	1	P08553		0			0		2.92385e-08	3.71447	0	2	1472.77	-0.240479	17.5914	1
	Medium	SAKEEIAEYRR	1	1	1	P08553		0			0.024205		0.336429	2.18406	0	3	1351.7	-0.184302	17.695	2
	High	KLLEGEETR	1	3	3	P46660;P08551;P08553		0			0.005842		0.102554	2.83316	0	3	1074.58	0.447269	17.7767	1
	High	LRDDTEAAIR	2	1	1	P08553		0			0.009277		0.136918	3.30457	0	2	1159.61	-0.970115	17.944	1
	High	VSGSPSSGFR	1	1	1	P08553		0			0.001488		0.00783107	1.8919	0	2	980.479	-0.342337	18.1074	0
	High	LLEGEETR	1	3	3	P46660;P08551;P08553		0			0.002755		0.0576597	2.42727	0	2	946.484	0.0698617	18.2543	0
	High	SNEKEQLQGLNDR	2	1	1	P08553		0			0		8.96622e-06	3.43679	0	2	1530.75	-0.772159	18.412	1
	High	SVTVTQKVEEHEETFEEK	1	1	1	P08553		0			0		1.48313e-06	3.47575	0	3	2149.03	-0.617893	19.5601	1
	High	QASHAQLGDAYDQEIR	1	1	1	P08553		0			0		6.22104e-14	3.70052	0	2	1801.85	-0.242216	19.6492	0
	High	AQVQLDSDHLEEDIHR	2	1	1	P08553		0			0		9.10473e-12	4.88044	0	2	1904.91	-1.18273	20.5157	0
	High	AVEEVITISK	1	1	1	P08553		0			0.000947		0.00686666	3.19939	0	2	1088.62	-0.0208748	21.0632	0
	High	EIEAEIQALR	1	1	1	P08553		0			0.000344		0.00686666	2.65773	0	2	1171.63	0.0787246	22.143	0
	Medium	EYQDLLNVK	1	3	3	P46660;P08551;P08553		0			0.020347		0.312491	2.00639	0	2	1121.58	-0.185102	22.1489	0
	High	FSTFSGSITGPLYTHR	2	1	1	P08553		0			0		1.44814e-05	4.49052	0	2	1770.88	-0.472504	22.9179	0
	High	KVQSLQDEVAFLR	1	1	1	P08553		0			0.000344		0.00546707	3.06141	0	3	1532.84	0.0284021	23.0998	1
	High	VHYLEQQNKEIEAEIQALR	1	1	1	P08553		0			0		5.77631e-05	2.60333	0	4	2311.2	0.348502	23.1457	1
	High	VQSLQDEVAFLR	3	1	1	P08553		0			0		0.00197813	3.75996	0	2	1404.75	0.257309	24.1815	0
	High	SNHEEEVADLLAQIQASHITVER	2	1	1	P08553		0			0		3.14241e-16	6.87427	0	3	2589.29	-0.590028	24.7435	0
	High	HNHDLSSYQDTIQQLENELR	2	1	1	P08553		0			0		3.14241e-16	5.69344	0	3	2440.15	0.732161	24.9001	0
Q8K310	Matrin-3 OS=Mus musculus GN=Matr3 PE=1 SV=1 - [MATR3_MOUSE]	98.1864	30.26	1	17	17	29	846	94.5718	6.25244
	A2	Sequence	# PSMs	# Proteins	# Protein Groups	Protein Group Accessions	Modifications	ΔCn	pRS Probability	pRS Site Probabilities	q-Value	pRS Score	PEP	XCorr	Probability	Charge	MH+ [Da]	ΔM [ppm]	RT [min]	# Missed Cleavages
	High	INEAFIEmATTEDAQAAVDYYTTTPALVFGKPVR	1	1	1	Q8K310	M8(Oxidation)	0			0		1.39651e-14	5.78169	0	3	3748.84	0.882277	27.3361	0
	Medium	VVHImDFQR	1	1	1	Q8K310	M5(Oxidation)	0			0.03728		0.336429	2.48706	0	2	1160.59	-0.600004	19.7313	0
	High	DLSAAGIGLLAAATQSLSmPASLGR	6	1	1	Q8K310	M19(Oxidation)	0			0		3.14241e-16	5.25441	0	3	2387.26	-0.376126	28.6352	0
	High	NTHcSSLPHYQK	2	1	1	Q8K310	C4(Carbamidomethyl)	0			0.000344		0.00625127	2.87085	0	2	1471.67	-0.308061	17.3889	0
	High	LcSLFYTNEEVAK	1	1	1	Q8K310	C2(Carbamidomethyl)	0			0.000344		0.00324119	3.38908	0	2	1573.76	0.100547	22.8317	0
	High	TDAQKTESPAEGKEQEEK	1	1	1	Q8K310		0			0		1.29753e-10	4.96443	0	3	2004.93	-0.775128	15.9549	2
	High	IKKPEGKPDQKFDQK	1	1	1	Q8K310		0			0.004821		0.0899754	2.55031	0	3	1785.98	-0.636608	16.6508	2
	High	FDQKQELGR	1	1	1	Q8K310		0			0.00068		0.00686666	2.68196	0	2	1120.57	-0.625717	17.7354	1
	High	VIHLSNLPHSGYSDSAVLK	2	1	1	Q8K310		0			0		2.26094e-13	4.45131	0	2	2037.08	0.0158631	21.2978	0
	Medium	GIDLLK	1	1	1	Q8K310		0			0.030349		0.336429	0.984686	0	2	658.413	-0.00393061	21.7666	0
	Medium	GAPPSSNIEDFHGLLPK	1	1	1	Q8K310		0			0.023733		0.336429	0.627585	0	3	1778.91	0.548638	22.9822	0
	Medium	ALWFQGR	1	1	1	Q8K310		0			0.046495		0.336429	1.91807	0	2	877.468	-0.276174	23.0637	0
	High	IGPYQPNVPVGIDYVIPK	2	1	1	Q8K310		0			0		3.31517e-13	3.31075	0	3	1969.08	0.547051	25.1269	0
	High	GDTDQASNILASFGLSAR	2	1	1	Q8K310		0			0		8.22602e-09	3.65642	0	3	1822.89	0.317394	26.325	0
	High	YPEDKITPENLPQILLQLK	1	1	1	Q8K310		0			0		2.87627e-06	2.91101	0	3	2252.25	0.111061	27.0374	1
	High	ITPENLPQILLQLK	2	1	1	Q8K310		0			0		5.24851e-06	3.42793	0	2	1619.97	0.408143	27.6647	0
	High	YQLLQLVEPFGVISNHLILNK	2	1	1	Q8K310		0			0		2.59091e-07	4.02764	0	2	2438.38	-0.708442	28.3047	0
	High	DLSAAGIGLLAAATQSLSMPASLGR	1	1	1	Q8K310		0			0		4.14037e-12	5.03947	0	3	2371.27	0.205298	29.4204	0
P02769	Serum albumin OS=Bos taurus GN=ALB PE=1 SV=4 - [ALBU_BOVIN]	91.2996	40.53	1	20	21	29	607	69.2484	6.17627
	A2	Sequence	# PSMs	# Proteins	# Protein Groups	Protein Group Accessions	Modifications	ΔCn	pRS Probability	pRS Site Probabilities	q-Value	pRS Score	PEP	XCorr	Probability	Charge	MH+ [Da]	ΔM [ppm]	RT [min]	# Missed Cleavages
	High	ETYGDmADccEK	1	1	1	P02769	M6(Oxidation); C9(Carbamidomethyl); C10(Carbamidomethyl)	0			0		6.84073e-05	3.04532	0	2	1494.52	-0.645551	17.22	0
	High	TVmENFVAFVDK	1	1	1	P02769	M3(Oxidation)	0			0		3.53679e-06	3.6839	0	2	1415.69	0.389669	23.8234	0
	High	mPcTEDYLSLILNR	2	1	1	P02769	M1(Oxidation); C3(Carbamidomethyl)	0			0		6.97652e-14	3.71709	0	2	1740.83	0.37769	26.2089	0
	High	LFTFHADIcTLPDTEK	1	1	1	P02769	C9(Carbamidomethyl)	0			0		0.00117062	3.49253	0	3	1907.92	0.104491	23.6162	0
	High	YIcDNQDTISSK	1	1	1	P02769	C3(Carbamidomethyl)	0			0		4.86414e-09	3.4002	0	2	1443.64	-0.37974	18.5225	0
	Medium	GAcLLPK	1	1	1	P02769	C3(Carbamidomethyl)	0			0.037729		0.336429	1.79723	0	2	758.423	0.154224	20.0107	0
	High	EccDKPLLEK	1	2	2	P02769;P49065	C2(Carbamidomethyl); C3(Carbamidomethyl)	0			0.001488		0.00820097	2.42309	0	3	1291.6	-0.498761	18.1886	0
	High	TcVADESHAGcEK	1	1	1	P02769	C2(Carbamidomethyl); C11(Carbamidomethyl)	0			0		1.68488e-07	4.29975	0	2	1463.59	-0.405028	16.512	0
	High	GLVLIAFSQYLQQcPFDEHVK	2	1	1	P02769	C14(Carbamidomethyl)	0			0		4.35367e-12	3.65522	0	3	2492.27	0.408735	27.4496	0
	High	SLHTLFGDELcK	2	1	1	P02769	C11(Carbamidomethyl)	0			0		6.08853e-07	4.61576	0	3	1419.69	-0.4342	22.71	0
	High	FKDLGEEHFK	1	1	1	P02769		0			0.00068		0.00686666	3.22524	0	3	1249.62	0.0473665	19.0926	1
	High	HLVDEPQNLIK	1	1	1	P02769		0			0		0.000597716	2.17174	0	2	1305.72	-0.520481	20.7808	0
	Medium	YLYEIAR	1	1	1	P02769		0			0.011396		0.204386	1.96693	0	2	927.493	-0.334961	21.1803	0
	High	KVPQVSTPTLVEVSR	2	1	1	P02769		0			0		8.3297e-11	3.80555	0	3	1639.94	-0.0262248	21.3641	1
	High	RHPEYAVSVLLR	1	1	1	P02769		0			0		3.21791e-07	3.87515	0	3	1439.81	0.0781357	21.6445	1
	High	KQTALVELLK	2	1	1	P02769		0			0.000344		0.00524661	2.94873	0	3	1142.71	0.105356	22.4494	1
	High	LVNELTEFAK	1	1	1	P02769		0			0		0.000289244	2.93081	0	2	1163.63	-0.364959	22.7542	0
	High	RHPYFYAPELLYYANK	1	1	1	P02769		0			0		1.51553e-10	3.31954	0	3	2045.03	0.117893	23.8004	1
	Medium	QTALVELLK	1	1	1	P02769		0			0.014982		0.261926	1.58626	0	2	1014.62	-0.109406	24.0662	0
	High	LGEYGFQNALIVR	1	1	1	P02769		0			0		2.00466e-05	3.4085	0	3	1479.8	0.353321	24.2376	0
	High	DAFLGSFLYEYSR	4	1	1	P02769		0			0		1.74222e-07	4.41924	0	2	1567.74	0.27451	26.9897	0
Q62261	Spectrin beta chain, brain 1 OS=Mus musculus GN=Sptbn1 PE=1 SV=2 - [SPTB2_MOUSE]	89.7991	12.7	1	22	22	28	2363	274.052	5.57959
	A2	Sequence	# PSMs	# Proteins	# Protein Groups	Protein Group Accessions	Modifications	ΔCn	pRS Probability	pRS Site Probabilities	q-Value	pRS Score	PEP	XCorr	Probability	Charge	MH+ [Da]	ΔM [ppm]	RT [min]	# Missed Cleavages
	High	VHLENmGSHDIVDGNHR	1	1	1	Q62261	M6(Oxidation)	0			0		6.19378e-06	2.75876	0	4	1945.89	-0.357367	17.9241	0
	High	FmELLEPLSER	1	1	1	Q62261	M2(Oxidation)	0			0.000344		0.00492141	3.48494	0	2	1379.69	-0.0425468	23.6133	0
	High	VIESTQDLGNDLAGVmALQR	2	1	1	Q62261	M16(Oxidation)	0			0		3.14241e-16	5.15862	0	3	2146.08	0.10932	23.4663	0
	High	KHYASEEIKEK	1	1	1	Q62261		0			0		0.00176717	2.2064	0	4	1361.71	-0.214523	15.9629	2
	High	ALVADSHPESER	1	1	1	Q62261		0			0.000344		0.00592302	2.86907	0	2	1310.63	-0.0845772	17.659	0
	High	LQAAYAGDKADDIQKR	1	1	1	Q62261		0			0		2.56639e-05	1.84903	0	4	1762.91	-0.539995	18.0876	2
	High	LAGIEER	1	1	1	Q62261		0			0.009277		0.139963	1.89082	0	2	787.431	0.469473	18.7492	0
	High	EIGQSVDEVEK	1	1	1	Q62261		0			0.000947		0.00686666	2.55023	0	2	1232.6	-0.230387	19.0388	0
	High	VLDNAIETEK	1	1	1	Q62261		0			0.000947		0.00686666	2.72214	0	2	1131.59	-0.621007	19.3674	0
	High	EAEKLESEHPDQAQAILSR	1	1	1	Q62261		0			0		1.24372e-06	3.26984	0	3	2151.07	-0.268925	19.8103	1
	High	TQILAASYELHK	1	1	1	Q62261		0			0.00068		0.00686666	2.32732	0	3	1373.74	-0.360578	20.9196	0
	High	IDDIFER	1	1	1	Q62261		0			0.001672		0.0314926	2.16319	0	2	907.452	0.259817	21.9881	0
	High	SQNIITDSSSLNAEAIR	1	1	1	Q62261		0			0		2.476e-11	5.7523	0	2	1818.92	0.115394	22.1264	0
	High	LLEVLSGER	1	1	1	Q62261		0			0.001672		0.00870763	2.04543	0	2	1015.58	-0.0567815	22.1929	0
	High	LTTLELLEVR	2	1	1	Q62261		0			0		0.00166097	2.67857	0	2	1186.7	-0.0607892	25.0577	0
	High	HQILEQAVEDYAETVHQLSK	1	1	1	Q62261		0			0		3.14241e-16	6.37999	0	3	2338.17	0.710058	25.1768	0
	High	FANSLVGVQQQLQAFNTYR	1	1	1	Q62261		0			0		5.26238e-08	3.21133	0	3	2184.12	0.59728	25.4121	0
	High	LVSQDNFGFDLPAVEAATK	2	1	1	Q62261		0			0		1.59311e-15	4.90163	0	2	2022.02	0.261578	25.4816	0
	High	DLDDFQSWLSR	1	1	1	Q62261		0			0		4.3223e-05	3.52054	0	2	1381.64	0.634359	25.923	0
	High	DASVAEAWLLGQEPYLSSR	2	1	1	Q62261		0			0		5.2529e-11	4.74403	0	2	2092.03	0.14742	26.3346	0
	High	GNLEVLLFTIQSK	2	1	1	Q62261		0			0		1.02376e-07	3.60668	0	2	1461.83	0.252606	26.68	0
	High	LWEYLLELLR	2	1	1	Q62261		0			0.000344		0.00632604	2.9391	0	2	1347.77	-0.100854	29.8204	0
Q6PH08	ERC protein 2 OS=Mus musculus GN=Erc2 PE=1 SV=2 - [ERC2_MOUSE]	86.2705	32.5	1	23	24	29	957	110.571	7.03467
	A2	Sequence	# PSMs	# Proteins	# Protein Groups	Protein Group Accessions	Modifications	ΔCn	pRS Probability	pRS Site Probabilities	q-Value	pRS Score	PEP	XCorr	Probability	Charge	MH+ [Da]	ΔM [ppm]	RT [min]	# Missed Cleavages
	High	QLEEILEmKQEALLAAISEK	1	1	1	Q6PH08	M8(Oxidation)	0			0		4.63387e-09	4.01953	0	3	2302.22	0.21132	26.0132	1
	High	TQEEVmALKR	1	1	1	Q6PH08	M6(Oxidation)	0			0.002492		0.0552674	1.21937	0	3	1220.63	0.0409471	17.8371	1
	High	TLSmENIQSLNAAYATSGPmYLSDHEGVASTTYPK	1	1	1	Q6PH08	M4(Oxidation); M20(Oxidation)	0			0.000344		0.00544729	4.25949	0	3	3779.74	0.140041	23.0085	0
	High	NIRDLEDEVQmLK	2	1	1	Q6PH08	M11(Oxidation)	0			0		1.71136e-09	3.89812	0	3	1618.81	0.0721503	23.2833	1
	High	mAEAESQVSHLEVILDQK	1	1	1	Q6PH08	M1(Oxidation)	0			0		3.14241e-16	3.84651	0	3	2043.01	-0.544846	22.9945	0
	High	EASYYRDEcGK	1	1	1	Q6PH08	C9(Carbamidomethyl)	0			0.001228		0.00703876	2.44753	0	2	1377.57	-0.512142	17.1981	1
	High	LETLSNQNSDcK	1	1	1	Q6PH08	C11(Carbamidomethyl)	0			0		1.12853e-05	3.57889	0	2	1408.64	-0.837195	18.032	0
	High	SLEDDNER	2	1	1	Q6PH08		0			0.002755		0.0586108	1.98171	0	2	977.416	-0.92694	16.4855	0
	High	YNQQLEK	1	1	1	Q6PH08		0			0.004074		0.0732326	2.17653	0	2	922.462	-0.478456	17.1015	0
	High	LASTQQSLAEK	1	1	1	Q6PH08		0			0.000947		0.00686666	2.6699	0	2	1175.63	-1.08665	17.9471	0
	High	TISNLEGSPSR	1	1	1	Q6PH08		0			0.001672		0.0131741	1.72395	0	2	1160.59	-0.541001	18.7732	0
	High	QLQDLTEEK	1	1	1	Q6PH08		0			0.009277		0.145388	2.2722	0	2	1103.56	-0.582412	19.2703	0
	Medium	LEEIESFRK	1	1	1	Q6PH08		0			0.048929		0.336429	1.75458	0	3	1150.61	0.612965	19.7342	1
	High	LASTQQSLAEKEAHLANLR	1	1	1	Q6PH08		0			0		1.70975e-09	3.00094	0	3	2080.11	-1.01406	20.6507	1
	High	NAQLLEEVR	1	1	1	Q6PH08		0			0.000947		0.00686666	2.69928	0	2	1071.58	0.0391962	21.1527	0
	High	VNALQAELTEK	1	1	1	Q6PH08		0			0		1.25425e-05	3.00299	0	2	1215.66	-0.196484	21.3555	0
	High	DLNHLLQQESGNR	2	1	1	Q6PH08		0			0		3.47929e-09	3.79256	0	2	1523.76	0.160101	21.5392	0
	High	GAEHFTIELTEENFR	1	1	1	Q6PH08		0			0		0.000976443	3.35218	0	3	1792.85	-0.03376	23.1688	0
	High	AAILQTEVDALR	1	3	2	Q6PH08;Q811U3		0			0		0.000560375	2.57897	0	2	1299.73	0.353267	23.1893	0
	High	IAELESLTLR	2	1	1	Q6PH08		0			0		3.57768e-06	2.65475	0	2	1144.66	-0.104144	23.4634	0
	High	VSHEENQHLQLTIQALQDELR	1	1	1	Q6PH08		0			0		3.14241e-16	6.06915	0	3	2501.27	0.0511539	24.2484	0
	High	SLQTDSSNTDTALATLEEALSEKER	1	1	1	Q6PH08		0			0		5.60018e-11	2.7174	0	3	2709.31	-0.238126	25.505	1
	High	QEALLAAISEKDANIALLELSASK	1	1	1	Q6PH08		0			0		4.5145e-10	3.34809	0	3	2498.37	0.158885	26.6575	1
	High	SLQTDSSNTDTALATLEEALSEK	2	1	1	Q6PH08		0			0		1.34618e-14	6.84518	0	2	2424.16	0.260806	26.7921	0
Q5R416	Catenin alpha-2 OS=Pongo abelii GN=CTNNA2 PE=2 SV=3 - [CTNA2_PONAB]	83.4117	29.61	1	17	17	23	905	100.384	5.96045
	A2	Sequence	# PSMs	# Proteins	# Protein Groups	Protein Group Accessions	Modifications	ΔCn	pRS Probability	pRS Site Probabilities	q-Value	pRS Score	PEP	XCorr	Probability	Charge	MH+ [Da]	ΔM [ppm]	RT [min]	# Missed Cleavages
	High	IILDPmTFSEAR	1	1	1	Q5R416	M6(Oxidation)	0			0		0.000948211	2.46878	0	2	1408.71	-0.34475	23.2608	0
	High	NATmLYTASQAFLR	1	1	1	Q5R416	M4(Oxidation)	0			0.001672		0.00837463	2.57104	0	3	1602.8	0.655155	23.731	0
	High	KAVmDHISDSFLETNVPLLVLIEAAK	1	1	1	Q5R416	M4(Oxidation)	0			0		4.16058e-08	4.11179	0	3	2869.54	-0.271705	28.1711	1
	High	AVmDHISDSFLETNVPLLVLIEAAK	1	1	1	Q5R416	M3(Oxidation)	0			0		3.76751e-09	4.49621	0	3	2741.44	-0.062018	29.0375	0
	High	mAATQIDSLcPQVINAALTLAARPQSK	1	1	1	Q5R416	M1(Oxidation); C10(Carbamidomethyl)	0			0		1.34569e-12	4.22285	0	3	2884.5	-0.536615	25.9396	0
	High	LVEVANLAcSISNNEEGVK	2	1	1	Q5R416	C9(Carbamidomethyl)	0			0		2.1994e-12	5.91971	0	2	2046.02	-0.0771536	23.4962	0
	High	AVADQcPDSAcK	1	1	1	Q5R416	C6(Carbamidomethyl); C11(Carbamidomethyl)	0			0		8.27142e-06	3.10498	0	2	1321.55	-0.727027	16.8926	0
	High	NATNEQDLANR	1	1	1	Q5R416		0			0		3.73727e-07	3.46475	0	2	1245.58	-0.911402	17.441	0
	High	IAEQVEIFHQEK	1	1	1	Q5R416		0			0.001672		0.0130279	1.80515	0	3	1470.76	-0.448741	20.8637	0
	High	ESQDLKEELVAAVEDVRK	1	1	1	Q5R416		0			0		0.00222349	2.05095	0	4	2058.07	-0.246708	24.063	2
	High	AHVLAASVEQATQNFLEK	1	1	1	Q5R416		0			0		1.89832e-06	3.72718	0	3	1956.02	0.586501	24.141	0
	High	GHTGIGELAAALNEFDNK	1	1	1	Q5R416		0			0		2.18885e-08	4.20263	0	3	1856.91	0.449492	25.1331	0
	High	AHVLAASVEQATQNFLEKGEQIAK	1	1	1	Q5R416		0			0		0.000769315	2.44847	0	4	2582.36	2.04476	25.2539	1
	High	LLEPLVTQVTTLVNTSNK	2	1	1	Q5R416		0			0		2.50463e-10	2.98932	0	3	1970.12	0.715178	26.4443	0
	High	VLTEAVDDITSVDDFLSVSENHILEDVNK	2	1	1	Q5R416		0			0		4.39454e-09	3.58459	0	4	3216.58	-1.39196	28.2827	0
	High	VKAEVQNLGGELIVSGLDSATSLIQAAK	3	1	1	Q5R416		0			0		1.20844e-10	4.97448	0	3	2811.55	-0.261026	28.3368	1
	High	AEVQNLGGELIVSGLDSATSLIQAAK	2	1	1	Q5R416		0			0		3.14241e-16	6.02413	0	3	2584.38	-0.2844	29.4453	0
Q8R0S2	IQ motif and SEC7 domain-containing protein 1 OS=Mus musculus GN=Iqsec1 PE=1 SV=2 - [IQEC1_MOUSE]	78.8516	23.93	1	19	19	30	961	107.948	7.13721
	A2	Sequence	# PSMs	# Proteins	# Protein Groups	Protein Group Accessions	Modifications	ΔCn	pRS Probability	pRS Site Probabilities	q-Value	pRS Score	PEP	XCorr	Probability	Charge	MH+ [Da]	ΔM [ppm]	RT [min]	# Missed Cleavages
	High	ESVAEVQEmEK	1	1	1	Q8R0S2	M9(Oxidation)	0			0		0.00274113	2.60971	0	2	1294.58	-0.957469	18.0817	0
	High	ARDTEPKPGLHGmDHR	1	1	1	Q8R0S2	M13(Oxidation)	0			0		2.12061e-06	2.31249	0	4	1832.88	-1.15158	16.1534	1
	High	DTEPKPGLHGmDHR	1	1	1	Q8R0S2	M11(Oxidation)	0			0.001228		0.00708282	2.28761	0	4	1605.74	0.0130097	16.5367	0
	Medium	mKLEDFVK	1	1	1	Q8R0S2	M1(Oxidation)	0			0.015715		0.267087	1.74891	0	2	1025.53	-0.0383852	20.2297	1
	High	SLAESIDDALNcR	1	1	1	Q8R0S2	C12(Carbamidomethyl)	0			0		0.000193887	3.81925	0	2	1463.68	0.12284	23.8426	0
	High	TNEDHVSQVQK	2	1	1	Q8R0S2		0			0		0.00168255	2.43364	0	3	1284.62	-0.0379712	16.1756	0
	High	TNEDHVSQVQKVEK	1	1	1	Q8R0S2		0			0.000344		0.00502404	3.21101	0	3	1640.82	-0.492476	17.1042	1
	High	SLHSEEVPASDTAR	1	1	1	Q8R0S2		0			0		2.47635e-08	3.8862	0	2	1498.71	-1.21299	17.8005	0
	Medium	LTSAVPGADIK	1	1	1	Q8R0S2		0			0.02968		0.336429	1.52074	0	2	1071.6	-0.0873308	20.0212	0
	Medium	LFEVPDPNKPQK	2	1	1	Q8R0S2		0			0.02599		0.336429	2.10574	0	3	1411.76	-1.42743	20.7421	0
	High	LIEAFSQR	2	1	1	Q8R0S2		0			0.000947		0.00686666	2.40798	0	2	963.525	-0.365368	20.7972	0
	Medium	GIQYLIER	1	1	1	Q8R0S2		0			0.026193		0.336429	2.43461	0	2	991.557	-0.0260501	22.1548	0
	High	VLINFNAPNPQDR	1	1	1	Q8R0S2		0			0		8.11798e-05	3.62729	0	2	1497.78	-0.237767	22.5637	0
	High	GVDDGEDIPRETLIGIYER	1	1	1	Q8R0S2		0			0		1.93832e-07	3.27864	0	3	2147.06	0.145548	23.7444	1
	High	IGLNLFNK	2	1	1	Q8R0S2		0			0.008807		0.130018	1.80594	0	2	918.541	0.0520207	24.1183	0
	High	LRVEHLPLLTIEPPSDSSVELSDR	2	1	1	Q8R0S2		0			0		3.14241e-16	2.51641	0	4	2702.44	-0.137524	24.3078	1
	High	GFVPDTPVGVAHFLLQR	2	1	1	Q8R0S2		0			0		1.57417e-09	2.52884	0	2	1853.01	-0.0862566	26.5876	0
	High	EIFLFNDLLVVTK	2	1	1	Q8R0S2		0			0		4.46604e-07	3.76809	0	2	1550.88	-0.12462	28.4336	0
	High	SPAPSSDFADAITELEDAFSR	5	1	1	Q8R0S2		0			0		4.59389e-14	5.36175	0	2	2226.02	-0.104425	29.3831	0
Q9QXY2	SRC kinase signaling inhibitor 1 OS=Rattus norvegicus GN=Srcin1 PE=1 SV=1 - [SRCN1_RAT]	78.4488	21.55	1	4	16	26	1197	129.665	9.36377
	A2	Sequence	# PSMs	# Proteins	# Protein Groups	Protein Group Accessions	Modifications	ΔCn	pRS Probability	pRS Site Probabilities	q-Value	pRS Score	PEP	XCorr	Probability	Charge	MH+ [Da]	ΔM [ppm]	RT [min]	# Missed Cleavages
	High	HTQGAQPGLADQAAK	1	2	2	Q9QWI6;Q9QXY2		0			0.001488		0.00753341	2.41969	0	3	1492.75	-0.907551	17.3765	0
	Medium	KVAAETDFSK	1	2	2	Q9QWI6;Q9QXY2		0			0.010702		0.176306	2.46281	0	2	1095.57	-0.407778	17.8429	1
	High	KLQLQNQESVR	1	2	1	Q9QXY2		0			0		0.00123329	3.09407	0	2	1342.74	-0.613505	18.4208	1
	High	GLQNSASDLR	1	3	2	Q9QWI6;Q9QXY2		0			0.001488		0.00789635	2.49052	0	2	1060.54	0.387084	18.7407	0
	High	LADVSAPSGGPPPPHSPYSGPPSR	1	2	2	Q9QWI6;Q9QXY2		0			0		0.000493072	1.99706	0	3	2327.14	-0.321872	19.8952	0
	High	SPNTAILIKDEAR	2	3	2	Q9QWI6;Q9QXY2		0			0		7.93742e-05	3.02544	0	2	1427.78	-0.694743	20.086	1
	High	FLKEEPQRLDGLLK	1	3	2	Q9QWI6;Q9QXY2		0			0.001672		0.0174896	1.80916	0	4	1685.96	0.112482	21.7634	2
	High	AGAGGPLYGDGYGFR	1	1	1	Q9QXY2		0			0		7.8754e-08	4.14363	0	2	1457.68	-0.277001	22.3011	0
	Medium	SLVGFGPPVPAK	1	3	2	Q9QWI6;Q9QXY2		0			0.031208		0.336429	1.87143	0	2	1168.67	-0.00714459	22.9438	0
	High	GEGLYADPYGLLHEGR	1	3	2	Q9QWI6;Q9QXY2		0			0		6.72528e-10	3.68303	0	2	1746.84	-0.203464	23.4294	0
	High	NVFYELEDVRDIQDR	2	3	2	Q9QWI6;Q9QXY2		0			0.001488		0.00777497	1.88238	0	3	1910.93	0.473481	23.7941	1
	High	LSLAAAAGDPFAYPGAGGLYK	2	2	1	Q9QXY2		0			0		1.79461e-13	5.14241	0	2	2010.03	-0.157603	25.3342	0
	High	YLNDEELITQQLNDLEK	3	3	2	Q9QWI6;Q9QXY2		0			0		5.35826e-12	6.44324	0	2	2078.03	-0.0120824	25.4415	0
	High	SLSTYSAAALQSDLEDSLYK	2	2	1	Q9QXY2		0			0		1.64083e-05	4.76246	0	2	2162.05	-0.294764	25.5282	0
	High	GLDFEIPPPSPPLNLHELSGPAEGTPLTPK	1	2	2	Q9QWI6;Q9QXY2		0			0.001672		0.0342531	2.07709	0	3	3120.62	-0.199423	26.3551	0
	High	QIASLTGLVQSALLR	5	3	2	Q9QWI6;Q9QXY2		0			0		3.97383e-13	4.34405	0	3	1569.93	0.352996	27.2543	0
Q3U7R1	Extended synaptotagmin-1 OS=Mus musculus GN=Esyt1 PE=2 SV=2 - [ESYT1_MOUSE]	74.5422	19.6	1	12	12	22	1092	121.478	5.94775
	A2	Sequence	# PSMs	# Proteins	# Protein Groups	Protein Group Accessions	Modifications	ΔCn	pRS Probability	pRS Site Probabilities	q-Value	pRS Score	PEP	XCorr	Probability	Charge	MH+ [Da]	ΔM [ppm]	RT [min]	# Missed Cleavages
	High	GNKEPNPmVQLSVQDVTR	1	1	1	Q3U7R1	M8(Oxidation)	0			0		5.51243e-12	3.96917	0	3	2028.02	-0.926966	20.9806	1
	High	VILEPLTGDLPIVGAVSmFFIK	3	1	1	Q3U7R1	M18(Oxidation)	0			0		3.14241e-16	4.81587	0	3	2375.33	0.00744995	31.1827	0
	High	LTHGDSPSEAPVGPLGQVK	1	1	1	Q3U7R1		0			0.000344		0.00684761	2.77782	0	3	1888.97	-1.45282	20.5631	0
	Medium	FFLQDPR	1	1	1	Q3U7R1		0			0.040103		0.336429	2.06362	0	2	922.478	0.226367	22.2637	0
	High	LTPRPTAAELEEVLQVNSLIQTQK	1	1	1	Q3U7R1		0			0		1.98541e-06	3.87273	0	3	2678.47	0.343662	25.5699	0
	High	GITSRPEPPSAAILVVYLDR	1	1	1	Q3U7R1		0			0		1.99926e-13	2.39324	0	3	2154.19	0.441871	25.632	0
	High	TVSQSSAPVWEESASFLIR	1	1	1	Q3U7R1		0			0		1.51343e-14	4.08063	0	2	2094.05	0.834866	26.0418	0
	High	ALTLGALTLPLAR	2	1	1	Q3U7R1		0			0		4.84804e-06	3.59217	0	2	1309.82	0.533775	26.8369	0
	High	DLPDPYVSVLLLPDK	1	1	1	Q3U7R1		0			0		7.81651e-06	2.19616	0	2	1683.92	0.589705	26.9476	0
	High	LLVPLVPDLQDVAQLR	4	1	1	Q3U7R1		0			0		5.35783e-12	4.59987	0	3	1789.06	-0.187129	27.9051	0
	High	DGGSGVPPAGPGAASEALAVLTSFGR	3	1	1	Q3U7R1		0			0		4.3581e-11	4.43525	0	2	2341.18	-0.164526	28.2793	0
	High	SSELAAALLSVFLER	3	1	1	Q3U7R1		0			0		3.14241e-16	3.45666	0	3	1605.88	-0.223409	29.7937	0
Q9QYC0	Alpha-adducin OS=Mus musculus GN=Add1 PE=1 SV=2 - [ADDA_MOUSE]	69.8915	40.95	1	18	21	27	735	80.5963	5.89697
	A2	Sequence	# PSMs	# Proteins	# Protein Groups	Protein Group Accessions	Modifications	ΔCn	pRS Probability	pRS Site Probabilities	q-Value	pRS Score	PEP	XCorr	Probability	Charge	MH+ [Da]	ΔM [ppm]	RT [min]	# Missed Cleavages
	High	SPGtPAGEGSGSPPK	1	1	1	Q9QYC0	T4(Phospho)	0	0.994758	S(1): 0.5; T(4): 99.5; S(10): 0.0; S(12): 0.0	0	102.826	0.000983652	2.3486	0	2	1405.6	-1.25668	17.0706	0
	High	VSmILQSPAFcEELESmIQEQFKK	1	1	1	Q9QYC0	M3(Oxidation); C11(Carbamidomethyl); M17(Oxidation)	0			0.000947		0.00686666	2.1854	0	3	2904.38	0.0990101	25.6992	1
	High	mLDNLGYR	2	2	2	Q9QYC0;Q9QYB8	M1(Oxidation)	0			0.001228		0.00713954	2.91894	0	2	997.477	-0.149332	19.8267	0
	High	YSDVEVPASVTGHSFASDGDSGTcSPLR	1	1	1	Q9QYC0	C24(Carbamidomethyl)	0			0		3.14241e-16	4.09391	0	3	2898.28	-0.277958	21.9515	0
	High	TAGPQSQVLcGVmmDR	1	1	1	Q9QYC0	C10(Carbamidomethyl); M13(Oxidation); M14(Oxidation)	0			0		4.8539e-05	3.80629	0	2	1781.8	-1.15572	20.4457	0
	High	SRSPGTPAGEGSGSPPK	1	1	1	Q9QYC0		0			0		1.82028e-05	2.22977	0	3	1568.76	-0.985237	16.7185	1
	High	GSDSIAYDKGEK	2	1	1	Q9QYC0		0			0.001228		0.00710449	2.5572	0	2	1269.59	-0.801152	17.2969	1
	High	GSEENLDETR	1	1	1	Q9QYC0		0			0		0.00247725	3.34636	0	2	1149.5	-0.860555	17.5944	0
	High	AAVVTSPPPTTAPHKER	1	1	1	Q9QYC0		0			0.001672		0.0211617	2.15058	0	4	1758.95	0.0332627	17.7196	1
	High	AAVVTSPPPTTAPHK	1	1	1	Q9QYC0		0			0		6.86211e-05	1.87942	0	2	1473.81	-0.4925	18.2225	0
	Medium	TPSFLKK	1	3	3	Q9QYC0;Q9QYB8;Q9QYB5		0			0.045892		0.336429	1.4736	0	3	820.493	0.433108	18.8808	1
	Medium	TPSFLK	1	3	3	Q9QYC0;Q9QYB8;Q9QYB5		0			0.028008		0.336429	1.41182	0	2	692.397	-0.570242	20.513	0
	High	VNLQGDIVDR	1	1	1	Q9QYC0		0			0.000344		0.00439942	1.57428	0	2	1128.6	-0.599012	20.6646	0
	High	YFDRVDENNPEYLR	1	1	1	Q9QYC0		0			0		4.10558e-06	3.80112	0	2	1829.84	-0.254157	20.7527	1
	High	GSTNLGVNQAGFTLHSAVYAARPDAK	1	1	1	Q9QYC0		0			0		2.13558e-06	3.0541	0	3	2645.34	0.56225	21.9483	0
	High	EYQPHVIVSTTGPNPFNTLTDRELEEYRR	1	1	1	Q9QYC0		0			0		7.8166e-10	3.76836	0	4	3461.71	-0.606549	23.4402	2
	Medium	TLASAGGPDNLVLLDPGKYK	1	1	1	Q9QYC0		0			0.012824		0.234379	1.69416	0	3	2029.1	-0.150679	23.5581	1
	High	EYQPHVIVSTTGPNPFNTLTDR	1	1	1	Q9QYC0		0			0		4.54575e-12	4.93235	0	3	2486.23	0.000785891	23.6986	0
	High	TSTSAVPNLFVPLNTNPK	2	1	1	Q9QYC0		0			0		0.00197871	3.53373	0	2	1900.02	-0.335786	24.8728	0
	High	LADLFGWSQLIYNHITTR	2	1	1	Q9QYC0		0			0		1.05567e-07	4.41069	0	2	2148.12	-0.405455	27.8837	0
	High	VNSEQEHFLIVPFGLLYSEVTASSLVK	3	1	1	Q9QYC0		0			0		4.94795e-12	4.649	0	3	3006.58	-0.16597	29.4387	0
Q9QWI6	SRC kinase signaling inhibitor 1 OS=Mus musculus GN=Srcin1 PE=1 SV=2 - [SRCN1_MOUSE]	65.4487	20.48	1	4	16	24	1250	134.776	9.31982
	A2	Sequence	# PSMs	# Proteins	# Protein Groups	Protein Group Accessions	Modifications	ΔCn	pRS Probability	pRS Site Probabilities	q-Value	pRS Score	PEP	XCorr	Probability	Charge	MH+ [Da]	ΔM [ppm]	RT [min]	# Missed Cleavages
	High	LQmQLHLR	1	2	1	Q9QWI6	M3(Oxidation)	0			0.001672		0.0169465	1.88753	0	3	1054.58	-0.184119	19.0734	0
	High	HTQGAQPGLADQAAK	1	2	2	Q9QWI6;Q9QXY2		0			0.001488		0.00753341	2.41969	0	3	1492.75	-0.907551	17.3765	0
	Medium	KVAAETDFSK	1	2	2	Q9QWI6;Q9QXY2		0			0.010702		0.176306	2.46281	0	2	1095.57	-0.407778	17.8429	1
	High	KAESEELEVQKPQVK	1	2	1	Q9QWI6		0			0		0.00146876	3.23161	0	3	1741.93	-0.806856	18.5879	1
	High	GLQNSASDLR	1	3	2	Q9QWI6;Q9QXY2		0			0.001488		0.00789635	2.49052	0	2	1060.54	0.387084	18.7407	0
	High	LADVSAPSGGPPPPHSPYSGPPSR	1	2	2	Q9QWI6;Q9QXY2		0			0		0.000493072	1.99706	0	3	2327.14	-0.321872	19.8952	0
	High	SPNTAILIKDEAR	2	3	2	Q9QWI6;Q9QXY2		0			0		7.93742e-05	3.02544	0	2	1427.78	-0.694743	20.086	1
	High	FLKEEPQRLDGLLK	1	3	2	Q9QWI6;Q9QXY2		0			0.001672		0.0174896	1.80916	0	4	1685.96	0.112482	21.7634	2
	High	STGSASTAGAPPSELFPGPGER	1	1	1	Q9QWI6		0			0.000947		0.00686666	3.42125	0	2	2072.99	-0.294615	22.0555	0
	High	LGGAPTGQGVSPSPSAILER	1	1	1	Q9QWI6		0			0		6.00541e-16	4.56421	0	2	1894	-0.125741	22.2158	0
	Medium	SLVGFGPPVPAK	1	3	2	Q9QWI6;Q9QXY2		0			0.031208		0.336429	1.87143	0	2	1168.67	-0.00714459	22.9438	0
	High	GEGLYADPYGLLHEGR	1	3	2	Q9QWI6;Q9QXY2		0			0		6.72528e-10	3.68303	0	2	1746.84	-0.203464	23.4294	0
	High	NVFYELEDVRDIQDR	2	3	2	Q9QWI6;Q9QXY2		0			0.001488		0.00777497	1.88238	0	3	1910.93	0.473481	23.7941	1
	High	YLNDEELITQQLNDLEK	3	3	2	Q9QWI6;Q9QXY2		0			0		5.35826e-12	6.44324	0	2	2078.03	-0.0120824	25.4415	0
	High	GLDFEIPPPSPPLNLHELSGPAEGTPLTPK	1	2	2	Q9QWI6;Q9QXY2		0			0.001672		0.0342531	2.07709	0	3	3120.62	-0.199423	26.3551	0
	High	QIASLTGLVQSALLR	5	3	2	Q9QWI6;Q9QXY2		0			0		3.97383e-13	4.34405	0	3	1569.93	0.352996	27.2543	0
A2AJI0	MAP7 domain-containing protein 1 OS=Mus musculus GN=Map7d1 PE=1 SV=1 - [MA7D1_MOUSE]	63.8929	22.1	1	14	15	24	846	93.2196	10.1548
	A2	Sequence	# PSMs	# Proteins	# Protein Groups	Protein Group Accessions	Modifications	ΔCn	pRS Probability	pRS Site Probabilities	q-Value	pRS Score	PEP	XCorr	Probability	Charge	MH+ [Da]	ΔM [ppm]	RT [min]	# Missed Cleavages
	High	LmTPTLSFLAR	1	1	1	A2AJI0	M2(Oxidation)	0			0.000344		0.00579462	2.4759	0	2	1265.69	0.403196	24.6921	0
	High	THPSAAVPVcPR	1	1	1	A2AJI0	C10(Carbamidomethyl)	0			0.000344		0.0055563	2.50846	0	2	1291.66	-1.02791	18.3956	0
	High	SASASPLTPcSAPR	2	1	1	A2AJI0	C10(Carbamidomethyl)	0			0		2.33257e-09	2.8412	0	2	1401.68	-0.195975	19.2984	0
	Medium	HFQKEEQER	1	2	2	A2AJI0;O88735		0			0.012346		0.229154	2.51333	0	3	1230.59	-0.252467	10.753	1
	High	RKPGAGGSPALAR	2	1	1	A2AJI0		0			0		6.90368e-07	3.44226	0	3	1237.71	-0.513169	16.6943	1
	High	ETAANNSGPDPVK	1	1	1	A2AJI0		0			0.000947		0.00686666	3.2251	0	2	1299.62	-0.845344	17.4237	0
	Medium	AGASLAPGPHPDR	1	1	1	A2AJI0		0			0.032944		0.336429	2.54237	0	2	1245.63	-0.83284	17.8484	0
	Medium	YEAAIQR	2	1	1	A2AJI0		0			0.024654		0.336429	2.36047	0	2	850.442	-0.0144342	17.8997	0
	High	LSTGSELSPK	1	1	1	A2AJI0		0			0.001672		0.0103933	2.60905	0	2	1018.54	0.110231	18.6976	0
	High	AAEEKEPAAPASPAPSPVPSPTPAQPQK	1	1	1	A2AJI0		0			0		3.14241e-16	4.48719	0	3	2750.4	-0.646802	19.5569	1
	High	VEPGPGAPAAVLAR	2	1	1	A2AJI0		0			0.000947		0.00686666	0.60239	0	2	1304.73	0.205539	21.0086	0
	High	AVVQPPQVTEVL	1	1	1	A2AJI0		0			0.001949		0.0406395	1.62204	0	2	1279.73	-0.140525	24.4345	0
	High	SLQLSAWESSIVDR	1	1	1	A2AJI0		0			0		7.98013e-09	4.81976	0	2	1590.81	0.397602	24.7872	0
	High	LMTPTLSFLAR	1	1	1	A2AJI0		0			0		0.0010642	1.67403	0	2	1249.7	-0.0464723	25.5763	0
	High	TAEGLLPFAEAEAFLKK	2	1	1	A2AJI0		0			0		7.24584e-13	3.94559	0	2	1834.99	-0.326396	26.6	1
	High	TAEGLLPFAEAEAFLK	4	1	1	A2AJI0		0			0		4.27806e-14	5.60147	0	3	1706.9	-0.0373594	27.9291	0
Q9QYB8	Beta-adducin OS=Mus musculus GN=Add2 PE=1 SV=4 - [ADDB_MOUSE]	59.9854	28	1	14	17	21	725	80.5913	6.21436
	A2	Sequence	# PSMs	# Proteins	# Protein Groups	Protein Group Accessions	Modifications	ΔCn	pRS Probability	pRS Site Probabilities	q-Value	pRS Score	PEP	XCorr	Probability	Charge	MH+ [Da]	ΔM [ppm]	RT [min]	# Missed Cleavages
	High	SPSTESQLmSK	1	1	1	Q9QYB8	M9(Oxidation)	0			0		7.34176e-05	3.01743	0	2	1210.56	-0.795949	17.398	0
	High	NHGmVALGDTVEEAFYK	1	1	1	Q9QYB8	M4(Oxidation)	0			0		8.19151e-08	3.87091	0	3	1896.88	-0.543017	22.8753	0
	High	VTmILQSPSFREELEGLIQEQmK	1	1	1	Q9QYB8	M3(Oxidation); M22(Oxidation)	0			0		6.25652e-11	4.57349	0	3	2738.37	0.0172822	25.4154	1
	High	IENPNQFVPLYTDPQEVLDmR	2	1	1	Q9QYB8	M20(Oxidation)	0			0		3.2082e-08	3.94637	0	2	2534.22	-0.0332133	25.4616	0
	High	SRSPSTESQLmSK	1	1	1	Q9QYB8	M11(Oxidation)	0			0		6.84676e-05	3.28192	0	3	1453.69	-0.841263	16.9323	1
	High	AADLRQDFNLmEQK	1	1	1	Q9QYB8	M11(Oxidation)	0			0		1.43725e-07	2.8008	0	3	1694.82	-0.570731	20.9578	1
	High	LGEHEFEALmR	2	1	1	Q9QYB8	M10(Oxidation)	0			0		0.000679941	2.83316	0	2	1347.63	-1.23714	20.736	0
	High	mLDNLGYR	2	2	2	Q9QYC0;Q9QYB8	M1(Oxidation)	0			0.001228		0.00713954	2.91894	0	2	997.477	-0.149332	19.8267	0
	High	GVScSEVTASSLIK	1	1	1	Q9QYB8	C4(Carbamidomethyl)	0			0.001672		0.0240651	2.86968	0	2	1437.72	-0.54136	21.403	0
	High	VNVADEVQR	1	1	1	Q9QYB8		0			0.00068		0.00686666	3.17321	0	2	1029.53	-0.597767	18.8117	0
	Medium	TPSFLKK	1	3	3	Q9QYC0;Q9QYB8;Q9QYB5		0			0.045892		0.336429	1.4736	0	3	820.493	0.433108	18.8808	1
	High	VSKEQDHFLISPK	1	1	1	Q9QYB8		0			0		3.91044e-07	2.61841	0	3	1527.82	-0.844036	19.8044	1
	Medium	TPSFLK	1	3	3	Q9QYC0;Q9QYB8;Q9QYB5		0			0.028008		0.336429	1.41182	0	2	692.397	-0.570242	20.513	0
	High	FSEDDPEYLR	1	1	1	Q9QYB8		0			0		1.35245e-05	2.64565	0	2	1270.56	-0.696106	20.7114	0
	High	SAGPQSQLLASVIAEK	1	1	1	Q9QYB8		0			0		7.33141e-12	3.60605	0	2	1598.88	0.174103	23.9936	0
	High	HKSEVEIPATVTAFVFEEDGVPVPALR	1	1	1	Q9QYB8		0			0		7.0764e-05	2.12808	0	3	2937.53	-0.394962	26.2832	1
	High	SEVEIPATVTAFVFEEDGVPVPALR	2	1	1	Q9QYB8		0			0		5.92028e-11	3.93025	0	2	2672.38	0.625367	28.0024	0
P15116	Cadherin-2 OS=Mus musculus GN=Cdh2 PE=1 SV=2 - [CADH2_MOUSE]	59.0782	20.86	1	11	11	17	906	99.7344	4.77979
	A2	Sequence	# PSMs	# Proteins	# Protein Groups	Protein Group Accessions	Modifications	ΔCn	pRS Probability	pRS Site Probabilities	q-Value	pRS Score	PEP	XCorr	Probability	Charge	MH+ [Da]	ΔM [ppm]	RT [min]	# Missed Cleavages
	High	mFVLTVAAENQVPLAK	1	1	1	P15116	M1(Oxidation)	0			0		2.24947e-09	4.56585	0	2	1746.95	-0.137377	23.9597	0
	High	LDERPIHAEPQYPVR	1	1	1	P15116		0			0		1.76312e-07	2.52357	0	3	1819.94	-0.564534	19.4085	0
	High	GPFPQELVR	2	1	1	P15116		0			0.000947		0.00686666	2.43055	0	2	1042.57	0.0973875	22.3476	0
	High	LSDPANWLK	1	1	1	P15116		0			0.000344		0.0066494	2.36576	0	2	1043.55	0.0961353	23.1028	0
	High	YDEEGGGEEDQDYDLSQLQQPDTVEPDAIKPVGIR	1	1	1	P15116		0			0		1.83572e-12	4.14146	0	3	3905.78	-0.142112	23.2145	0
	High	SAAPHPGDIGDFINEGLK	1	1	1	P15116		0			0		3.04738e-11	3.32404	0	3	1837.91	-0.137278	23.5701	0
	High	FAILTDPNSNDGLVTVVKPIDFETNR	2	1	1	P15116		0			0		3.72678e-08	3.82038	0	3	2875.48	-0.153289	25.5884	0
	High	YSVTGPGADQPPTGIFIINPISGQLSVTKPLDRELIAR	1	1	1	P15116		0			0		7.63167e-08	3.51163	0	4	4021.17	-0.778654	26.3281	1
	High	YSVTGPGADQPPTGIFIINPISGQLSVTKPLDR	3	1	1	P15116		0			0		3.14241e-16	4.74769	0	4	3438.83	0.0423904	26.3945	0
	High	IKFLEAGIYEVPIIITDSGNPPK	1	1	1	P15116		0			0		0.00295484	3.42984	0	3	2514.39	0.247079	26.4857	1
	High	FLEAGIYEVPIIITDSGNPPK	3	1	1	P15116		0			0		6.07331e-09	4.47019	0	3	2273.21	0.203251	26.9961	0
Q80YA9	Connector enhancer of kinase suppressor of ras 2 OS=Mus musculus GN=Cnksr2 PE=1 SV=1 - [CNKR2_MOUSE]	57.6198	12.6	1	10	10	18	1032	117.323	6.78564
	A2	Sequence	# PSMs	# Proteins	# Protein Groups	Protein Group Accessions	Modifications	ΔCn	pRS Probability	pRS Site Probabilities	q-Value	pRS Score	PEP	XCorr	Probability	Charge	MH+ [Da]	ΔM [ppm]	RT [min]	# Missed Cleavages
	High	IAQEEYmFQR	1	1	1	Q80YA9	M7(Oxidation)	0			0		0.000307827	3.23576	0	2	1330.61	-0.733591	19.8295	0
	High	SNSPAHYSLLPSLQmDALR	1	1	1	Q80YA9	M15(Oxidation)	0			0		8.45138e-06	2.91476	0	3	2116.05	-0.383389	23.636	0
	High	SPTSSVATPSSTISTPTKR	1	1	1	Q80YA9		0			0.001228		0.00694531	1.88946	0	3	1904.99	-0.27025	18.9155	1
	High	ALEEASLSPLGEHR	1	1	1	Q80YA9		0			0.002755		0.0601442	2.15513	0	3	1508.77	0.140656	21.0444	0
	High	STYDGLHVITGTTENSPADR	1	1	1	Q80YA9		0			0.000344		0.0063237	2.83786	0	3	2134	-0.312929	21.1614	0
	High	SPFAAVTDYSVTR	1	1	1	Q80YA9		0			0		2.10578e-07	3.44958	0	2	1413.7	-0.652564	22.4694	0
	High	NLQNFITGR	1	1	1	Q80YA9		0			0.000947		0.00686666	2.83175	0	2	1062.57	0.715734	22.597	0
	High	SLLAWLDR	1	1	1	Q80YA9		0			0.005579		0.0925864	2.24061	0	2	973.547	0.277607	26.1285	0
	High	KLPNDFLTSVVDLIGAAK	8	1	1	Q80YA9		0			0		1.73587e-12	4.66943	0	2	1901.07	-0.488905	28.6918	1
	High	LPNDFLTSVVDLIGAAK	2	1	1	Q80YA9		0			0		3.79722e-08	4.86359	0	2	1772.98	-0.455773	29.9001	0
P08551	Neurofilament light polypeptide OS=Mus musculus GN=Nefl PE=1 SV=5 - [NFL_MOUSE]	54.7268	34.62	1	14	17	19	543	61.4711	4.64014
	A2	Sequence	# PSMs	# Proteins	# Protein Groups	Protein Group Accessions	Modifications	ΔCn	pRS Probability	pRS Site Probabilities	q-Value	pRS Score	PEP	XCorr	Probability	Charge	MH+ [Da]	ΔM [ppm]	RT [min]	# Missed Cleavages
	High	RIDSLmDEIAFLKK	1	1	1	P08551	M6(Oxidation)	0			0		1.95118e-05	4.25588	0	3	1694.91	-0.768222	23.1287	2
	High	RIDSLmDEIAFLK	1	1	1	P08551	M6(Oxidation)	0			0.001228		0.00688475	2.23172	0	3	1566.82	-0.208199	24.3047	1
	High	IDSLmDEIAFLKK	1	1	1	P08551	M5(Oxidation)	0			0.001488		0.00781148	2.32608	0	3	1538.81	0.13553	23.8457	1
	High	SAYSGLQSSSYLmSAR	1	1	1	P08551	M13(Oxidation)	0			0		1.42933e-11	5.2462	0	2	1723.79	-0.45185	21.0944	0
	High	RSYSSSSGSLmPSLENLDLSQVAAISNDLK	1	1	1	P08551	M11(Oxidation)	0			0.000344		0.00518526	3.90521	0	3	3185.56	0.1945	25.7502	1
	High	KGADEAALAR	2	1	1	P08551		0			0.001672		0.0166686	2.65639	0	2	1001.54	-0.404739	17.1435	1
	High	LAAEDATNEK	1	1	1	P08551		0			0		0.00108711	3.11332	0	2	1061.51	-0.774242	17.3027	0
	Medium	VHISSVR	1	1	1	P08551		0			0.049044		0.336429	1.44492	0	3	797.463	0.219484	17.3831	0
	High	KLLEGEETR	1	3	3	P46660;P08551;P08553		0			0.005842		0.102554	2.83316	0	3	1074.58	0.447269	17.7767	1
	High	LLEGEETR	1	3	3	P46660;P08551;P08553		0			0.002755		0.0576597	2.42727	0	2	946.484	0.0698617	18.2543	0
	High	AQLQDLNDR	1	1	1	P08551		0			0.000344		0.0065715	2.2246	0	2	1072.54	-0.186319	18.8273	0
	Medium	QALQGEREGLEETLR	1	1	1	P08551		0			0.021255		0.320544	1.4002	0	3	1728.89	-0.484935	20.4239	1
	High	SAYSSYSAPVSSSLSVR	1	1	1	P08551		0			0		4.76878e-15	4.4519	0	2	1747.85	-0.688251	21.4455	0
	Medium	FASFIER	1	1	1	P08551		0			0.013545		0.249502	1.72273	0	2	869.451	-0.462161	21.7162	0
	Medium	EYQDLLNVK	1	3	3	P46660;P08551;P08553		0			0.020347		0.312491	2.00639	0	2	1121.58	-0.185102	22.1489	0
	High	SFPAYYTSHVQEEQTEVEETIEATK	1	1	1	P08551		0			0		1.76362e-10	5.41331	0	3	2916.34	-1.3964	24.0259	0
	High	VLEAELLVLR	2	1	1	P08551		0			0		7.81043e-05	3.85946	0	2	1154.71	0.424389	25.4757	0
A2AJA9	Uncharacterized protein C9orf172 homolog OS=Mus musculus GN=Gm996 PE=1 SV=1 - [CI172_MOUSE]	51.4954	18.69	1	13	13	17	974	107.119	9.11475
	A2	Sequence	# PSMs	# Proteins	# Protein Groups	Protein Group Accessions	Modifications	ΔCn	pRS Probability	pRS Site Probabilities	q-Value	pRS Score	PEP	XCorr	Probability	Charge	MH+ [Da]	ΔM [ppm]	RT [min]	# Missed Cleavages
	High	ASQGLATAPAsPPVLQR	1	1	1	A2AJA9	S11(Phospho)	0	0.99995	S(2): 0.0; T(7): 0.0; S(11): 100.0	0.000344	164.776	0.00470885	4.34472	0	2	1743.88	0.526476	21.2725	0
	High	AYGmPFVPR	1	1	1	A2AJA9	M4(Oxidation)	0			0.001488		0.0073727	2.44091	0	2	1053.52	-0.2925	20.7143	0
	High	SFDFLEALDEPTmETHPEPPPPEPAPPR	1	1	1	A2AJA9	M13(Oxidation)	0			0		1.28922e-11	4.78761	0	3	3159.46	0.360011	25.5981	0
	High	IAPLcATPGR	1	1	1	A2AJA9	C5(Carbamidomethyl)	0			0.009277		0.147327	1.72435	0	2	1055.57	-0.450556	19.8483	0
	High	TLYcDGPLPGPR	1	1	1	A2AJA9	C4(Carbamidomethyl)	0			0		4.93214e-05	2.72485	0	2	1345.65	-1.57733	21.2757	0
	High	TPGPTVR	1	1	1	A2AJA9		0			0.009277		0.135204	1.92422	0	2	727.41	-0.0491229	17.2111	0
	High	SPAQAPEPAAEGLGR	1	1	1	A2AJA9		0			0.000344		0.00488551	3.03637	0	2	1450.73	-0.847009	19.4023	0
	High	SYENLLGR	1	1	1	A2AJA9		0			0.001672		0.0100027	1.84059	0	2	951.488	-1.11553	21.2893	0
	High	TFYTEDFGR	1	1	1	A2AJA9		0			0		0.00185553	1.94523	0	2	1135.51	0.142257	21.5613	0
	High	TDPPDLLVSTVYQDIK	1	1	1	A2AJA9		0			0.001488		0.00752963	1.70553	0	3	1803.94	0.368216	26.404	0
	High	GVLFLGFPSPGSADNFLR	3	1	1	A2AJA9		0			0		7.39663e-09	4.14212	0	2	1893.99	-0.372906	27.8564	0
	High	FGLEGLLLSPTYLSLR	1	1	1	A2AJA9		0			0		9.47132e-08	4.05054	0	2	1779.01	0.139062	28.7815	0
	High	SLEQLDELITDLVIDSR	3	1	1	A2AJA9		0			0		8.23281e-11	4.0483	0	3	1959.03	-0.654243	30.8139	0
P46660	Alpha-internexin OS=Mus musculus GN=Ina PE=1 SV=2 - [AINX_MOUSE]	49.9329	26.79	1	9	12	17	504	55.7084	5.2749
	A2	Sequence	# PSMs	# Proteins	# Protein Groups	Protein Group Accessions	Modifications	ΔCn	pRS Probability	pRS Site Probabilities	q-Value	pRS Score	PEP	XCorr	Probability	Charge	MH+ [Da]	ΔM [ppm]	RT [min]	# Missed Cleavages
	High	AQLEEASSAR	1	1	1	P46660		0			0.000344		0.0043893	2.79009	0	2	1061.52	0.606155	17.4865	0
	High	KLLEGEETR	1	3	3	P46660;P08551;P08553		0			0.005842		0.102554	2.83316	0	3	1074.58	0.447269	17.7767	1
	High	LLEGEETR	1	3	3	P46660;P08551;P08553		0			0.002755		0.0576597	2.42727	0	2	946.484	0.0698617	18.2543	0
	High	DGLAEEVQR	1	1	1	P46660		0			0.001672		0.0337906	2.18473	0	2	1016.5	-0.471776	19.246	0
	High	RLPASDGLDLSQAAAR	1	1	1	P46660		0			0		0.000273321	4.35319	0	2	1640.87	-0.993774	20.9609	1
	Medium	TIEIEGLR	1	1	1	P46660		0			0.019699		0.30253	2.27954	0	2	930.525	-0.286055	21.7446	0
	Medium	EYQDLLNVK	1	3	3	P46660;P08551;P08553		0			0.020347		0.312491	2.00639	0	2	1121.58	-0.185102	22.1489	0
	High	FAVFIEK	1	1	1	P46660		0			0.001672		0.0105827	2.09198	0	2	853.481	-0.574657	22.7324	0
	High	ALEAELAALR	2	1	1	P46660		0			0.003825		0.0713853	3.10166	0	2	1056.61	0.398359	23.1489	0
	High	HSAEVAGYQDSIGQLESDLR	1	1	1	P46660		0			0		1.64014e-10	4.15867	0	3	2175.03	0.726794	23.5349	0
	High	KVESLLDELAFVR	3	1	1	P46660		0			0		8.97688e-07	3.36216	0	2	1518.85	0.567483	26.0993	1
	High	FSTGGLSISGLNPLPNPSYLLPPR	3	1	1	P46660		0			0		2.13176e-10	4.22454	0	2	2497.35	0.968391	27.0875	0
P35748	Myosin-11 OS=Oryctolagus cuniculus GN=MYH11 PE=2 SV=2 - [MYH11_RABIT]	47.9809	8.11	2	2	12	14	1972	227.179	5.46533
	A2	Sequence	# PSMs	# Proteins	# Protein Groups	Protein Group Accessions	Modifications	ΔCn	pRS Probability	pRS Site Probabilities	q-Value	pRS Score	PEP	XCorr	Probability	Charge	MH+ [Da]	ΔM [ppm]	RT [min]	# Missed Cleavages
	High	ERNTDQASmPDNTAAQK	1	3	2	P35748;Q8VDD5	M9(Oxidation)	0			0		4.80143e-06	2.88633	0	3	1892.84	-0.720024	15.8624	1
	High	LQQLFNHTmFILEQEEYQR	1	4	3	Q61879;P35748;Q8VDD5	M9(Oxidation)	0			0		3.14241e-16	4.44687	0	3	2483.2	0.0372506	23.885	0
	High	NTDQASmPDNTAAQK	1	3	2	P35748;Q8VDD5	M7(Oxidation)	0			0		7.40478e-12	4.46187	0	2	1607.7	-0.584682	16.062	0
	High	SLEADLmQLQEDLAAAER	1	2	1	P35748	M7(Oxidation)	0			0		3.14241e-16	5.3645	0	3	2018.97	0.0498402	27.8027	0
	Medium	VKPLLQVTR	1	5	3	Q61879;P35748;Q7Z406		0			0.034848		0.336429	1.26266	0	2	1053.68	-1.30973	20.1543	0
	High	KFDQLLAEEK	2	6	4	Q61879;P35748;Q7Z406;Q8VDD5		0			0		0.0015859	2.90519	0	3	1220.65	0.427882	20.5547	1
	High	EQADFAVEALAK	1	3	2	Q61879;P35748		0			0.000344		0.00686666	2.98597	0	2	1291.65	0.149011	22.6219	0
	High	ALELDPNLYR	1	3	2	Q61879;P35748		0			0.001672		0.0274395	2.07262	0	2	1203.64	0.0225309	22.9662	0
	High	TQLEELEDELQATEDAK	1	4	3	Q61879;P35748;Q8VDD5		0			0		3.14241e-16	6.30884	0	2	1961.92	0.283269	24.586	0
	High	QLLQANPILEAFGNAK	2	5	3	P35748;Q7Z406;Q8VDD5		0			0		1.31554e-14	4.51175	0	2	1726.95	0.239138	26.5781	0
	High	LDAFLVLEQLR	1	2	1	P35748		0			0.001488		0.00766255	2.78583	0	2	1316.76	0.865117	27.3883	0
	High	INFDVTGYIVGANIETYLLEK	1	3	2	Q61879;P35748		0			0		1.57246e-08	4.15633	0	2	2372.24	0.240267	28.5043	0
Q63622	Disks large homolog 2 OS=Rattus norvegicus GN=Dlg2 PE=1 SV=1 - [DLG2_RAT]	47.3952	25.12	1	12	15	18	852	94.8753	6.23975
	A2	Sequence	# PSMs	# Proteins	# Protein Groups	Protein Group Accessions	Modifications	ΔCn	pRS Probability	pRS Site Probabilities	q-Value	pRS Score	PEP	XCorr	Probability	Charge	MH+ [Da]	ΔM [ppm]	RT [min]	# Missed Cleavages
	High	NLSQIENVHGYVLQSHIsPLK	1	1	1	Q63622	S18(Phospho)	0	0.986552	S(3): 0.0; Y(11): 0.0; S(15): 1.3; S(18): 98.7	0	61.5223	3.506e-08	3.64758	0	3	2456.23	-0.56734	23.1317	0
	High	LLmVNNYSLEEVTHEEAVAILK	1	1	1	Q63622	M3(Oxidation)	0			0		0.000183189	4.01384	0	3	2531.31	0.470877	25.8341	0
	High	VNDcILR	1	2	2	Q62696;Q63622	C4(Carbamidomethyl)	0			0.001672		0.0149359	2.17774	0	2	889.456	0.190067	19.7179	0
	Medium	LcDKPAsPR	1	1	1	Q63622	C2(Carbamidomethyl); S7(Phospho)	0	1	S(7): 100.0	0.049749	82.1117	0.336429	2.86569	0	2	1123.5	-1.19221	16.8738	0
	High	GASHEQAAAALK	1	1	1	Q63622		0			0.001672		0.00967009	2.36672	0	2	1153.6	-0.912797	17.0832	0
	High	GPELVHVSEK	1	1	1	Q63622		0			0.003825		0.068749	1.83857	0	3	1094.58	0.119543	18.8835	0
	High	AVEALKEAGSIVR	1	2	2	Q62696;Q63622		0			0		5.48716e-09	3.13939	0	3	1342.77	-0.28483	20.9839	1
	Medium	DYHFVISR	1	1	1	Q63622		0			0.01116		0.197458	1.87881	0	3	1036.52	0.127399	21.0976	0
	High	DSGLPSQGLSFK	1	1	1	Q63622		0			0		9.6077e-06	1.62161	0	2	1235.63	0.736286	21.994	0
	High	FIEAGQYNDNLYGTSVQSVR	1	1	1	Q63622		0			0		5.36545e-07	4.10821	0	3	2261.08	-0.820499	22.2871	0
	High	GAGQTVTIIAQYQPEDYAR	1	1	1	Q63622		0			0		2.27706e-07	4.71393	0	2	2081.03	-0.0233274	22.9007	0
	High	GLGFSIAGGVGNQHIPGDNSIYVTK	1	5	3	Q62696;Q63622;P31016		0			0		2.18053e-10	3.37658	0	3	2501.28	0.0464844	23.5843	0
	High	YGDILHVINASDDEWWQAR	1	1	1	Q63622		0			0		3.14241e-16	3.44613	0	3	2288.07	0.530434	25.7056	0
	High	RLQVAQLYPIAIFIKPK	2	1	1	Q63622		0			0		0.000332195	3.15829	0	4	1998.23	1.21566	25.7122	1
	High	LQVAQLYPIAIFIKPK	3	1	1	Q63622		0			0		5.34923e-05	3.0749	0	2	1842.13	0.231608	26.8847	0
Q68FH0	Plakophilin-4 OS=Mus musculus GN=Pkp4 PE=1 SV=1 - [PKP4_MOUSE]	46.69	15.71	1	11	13	17	1190	131.47	8.93896
	A2	Sequence	# PSMs	# Proteins	# Protein Groups	Protein Group Accessions	Modifications	ΔCn	pRS Probability	pRS Site Probabilities	q-Value	pRS Score	PEP	XCorr	Probability	Charge	MH+ [Da]	ΔM [ppm]	RT [min]	# Missed Cleavages
	High	ScEGLVDSLLYVIHTcVNTSDYDSK	1	1	1	Q68FH0	C2(Carbamidomethyl); C16(Carbamidomethyl)	0			0		4.06695e-10	3.76227	0	3	2875.31	-0.341427	27.7396	0
	High	LPGGNGPSILSDETVAAIccALHEVTSK	1	1	1	Q68FH0	C19(Carbamidomethyl); C20(Carbamidomethyl)	0			0		5.69145e-12	4.72635	0	3	2896.42	0.970941	28.94	0
	High	ALADSGGIEK	1	1	1	Q68FH0		0			0.004577		0.0836146	2.57686	0	2	960.5	-0.0311423	18.3234	0
	High	SSYASQHSQLGQELR	1	1	1	Q68FH0		0			0		5.94197e-06	2.06065	0	3	1690.81	-0.767578	19.1668	0
	High	AEGQTLVQPSVANR	1	1	1	Q68FH0		0			0		6.99258e-06	4.32545	0	2	1469.77	-0.299386	19.5664	0
	High	TGSVGIGNLQR	1	1	1	Q68FH0		0			0.00068		0.00686666	2.6843	0	2	1101.6	0.305672	20.0758	0
	High	LELEVPQAR	1	1	1	Q68FH0		0			0		0.000588396	2.11585	0	2	1054.59	0.0850541	21.6478	0
	High	FQTSLVLR	1	1	1	Q68FH0		0			0.001672		0.0247222	2.24809	0	2	963.562	-0.368516	22.1705	0
	High	TSLGSGFGSPSVTDSRPLNPSAYSSSTLPAQR	1	1	1	Q68FH0		0			0		2.04609e-08	2.9304	0	3	3224.58	-0.627098	22.4631	0
	High	NVGGIPALLR	1	1	1	Q68FH0		0			0.007828		0.117226	1.68036	0	2	1009.62	0.112696	23.6332	0
	High	AAAQVLNTLWQYR	1	1	1	Q68FH0		0			0.001672		0.0167146	2.79599	0	2	1533.82	0.329454	25.2064	0
	High	EKGLPILVELLR	1	2	2	O35927;Q68FH0		0			0.001228		0.0070463	3.21601	0	3	1379.86	0.297974	26.9444	1
	High	GLPILVELLR	5	2	2	O35927;Q68FH0		0			0		0.00188177	2.51134	0	2	1122.72	-0.249872	28.8915	0
P11798	Calcium/calmodulin-dependent protein kinase type II subunit alpha OS=Mus musculus GN=Camk2a PE=1 SV=2 - [KCC2A_MOUSE]	44.2846	26.99	2	6	9	13	478	54.0805	7.07861
	A2	Sequence	# PSMs	# Proteins	# Protein Groups	Protein Group Accessions	Modifications	ΔCn	pRS Probability	pRS Site Probabilities	q-Value	pRS Score	PEP	XCorr	Probability	Charge	MH+ [Da]	ΔM [ppm]	RT [min]	# Missed Cleavages
	High	GAILTTmLATR	1	5	2	P11798;P08413	M7(Oxidation)	0			0.004577		0.0746986	1.36428	0	2	1163.65	0.0833939	37.9428	0
	High	mcDPGmTAFEPEALGNLVEGLDFHR	1	2	1	P11798	M1(Oxidation); C2(Carbamidomethyl); M6(Oxidation)	0			0		3.14241e-16	4.75444	0	3	2838.25	0.152205	26.8082	0
	High	SGAPSVLPH	1	2	1	P11798		0			0.001672		0.00921626	1.93765	0	2	864.457	-0.125293	19.9087	0
	High	ITQYLDAGGIPR	1	2	1	P11798		0			0		6.58152e-07	3.35937	0	2	1303.7	-0.689377	21.5838	0
	High	DLKPENLLLASK	2	5	2	P11798;P08413		0			0		0.000204958	3.34433	0	3	1340.78	0.443823	22.823	0
	High	AGAYDFPSPEWDTVTPEAK	1	5	2	P11798;P08413		0			0		1.10729e-05	4.21939	0	2	2080.95	-0.197415	24.0198	0
	High	FTEEYQLFEELGK	3	2	1	P11798		0			0		5.88379e-05	4.02702	0	2	1632.78	0.736049	25.2173	0
	High	VTEQLIEAISNGDFESYTK	2	2	1	P11798		0			0		3.49169e-16	5.36716	0	3	2144.04	-0.0230741	25.2442	0
	High	FYFENLWSR	1	2	1	P11798		0			0		1.43087e-05	2.73756	0	2	1261.6	0.542411	25.9073	0
P98203	Armadillo repeat protein deleted in velo-cardio-facial syndrome homolog OS=Mus musculus GN=Arvcf PE=1 SV=2 - [ARVC_MOUSE]	43.5994	14.14	1	10	10	15	962	105.002	6.63916
	A2	Sequence	# PSMs	# Proteins	# Protein Groups	Protein Group Accessions	Modifications	ΔCn	pRS Probability	pRS Site Probabilities	q-Value	pRS Score	PEP	XCorr	Probability	Charge	MH+ [Da]	ΔM [ppm]	RT [min]	# Missed Cleavages
	High	LREcEGLVDALLHALQSAVGR	2	1	1	P98203	C4(Carbamidomethyl)	0			0		3.14241e-16	4.23725	0	3	2307.22	-0.0725114	29.2752	1
	High	EcEGLVDALLHALQSAVGR	1	1	1	P98203	C2(Carbamidomethyl)	0			0		1.25146e-11	2.37064	0	3	2038.04	-0.167352	30.1322	0
	High	TGLLGPGPGDGcFTLPGR	1	1	1	P98203	C12(Carbamidomethyl)	0			0.000947		0.00686666	2.26973	0	2	1771.88	0.482799	24.2343	0
	High	GFELLYQPEVVR	1	1	1	P98203		0			0		0.00174855	3.0422	0	2	1449.77	0.187671	24.7377	0
	High	LYLSLLTESR	1	1	1	P98203		0			0		5.93449e-05	3.34413	0	2	1194.67	0.406925	24.8358	0
	High	GVPALVALVASSQSVR	3	1	1	P98203		0			0		3.41078e-09	3.97088	0	2	1553.9	0.46959	26.4504	0
	High	GLPLLVALLDHPR	2	1	1	P98203		0			0		2.38263e-06	3.20878	0	2	1413.86	-0.0917744	27.5695	0
	High	QVPLGPDGLPLLDGGPPLGSFADGPLDR	1	1	1	P98203		0			0		1.26285e-08	2.70814	0	3	2770.44	0.662716	27.6847	0
	High	GLPVLVELLQSETDK	1	1	1	P98203		0			0		1.14649e-06	4.15816	0	2	1640.91	-0.694659	27.8138	0
	High	GLPVLVELLQSETDKVVR	2	1	1	P98203		0			0		3.1472e-11	4.87577	0	2	1995.15	-0.28794	27.8763	1
O35927	Catenin delta-2 OS=Mus musculus GN=Ctnnd2 PE=1 SV=1 - [CTND2_MOUSE]	43.2881	11.07	1	9	11	16	1247	134.916	7.6499
	A2	Sequence	# PSMs	# Proteins	# Protein Groups	Protein Group Accessions	Modifications	ΔCn	pRS Probability	pRS Site Probabilities	q-Value	pRS Score	PEP	XCorr	Probability	Charge	MH+ [Da]	ΔM [ppm]	RT [min]	# Missed Cleavages
	High	VYQKPPmR	1	1	1	O35927	M7(Oxidation)	0			0.002755		0.0558771	0.963983	0	3	1034.55	-0.15342	16.2265	0
	High	KDTmTAQNTGVSTLYR	1	1	1	O35927	M4(Oxidation)	0			0.005579		0.0977831	2.72412	0	3	1801.87	-0.498764	19.3144	1
	High	mREcDGLTDALLYVIQSALGSSEIDSK	1	1	1	O35927	M1(Oxidation); C4(Carbamidomethyl)	0			0		5.99657e-11	4.65933	0	3	2987.43	-1.15092	30.3103	1
	High	TVENcVcILR	1	1	1	O35927	C5(Carbamidomethyl); C7(Carbamidomethyl)	0			0		0.00198502	2.40873	0	2	1263.62	1.05987	21.3426	0
	High	KTDYESAGNNATYHGTK	1	1	1	O35927		0			0		1.5523e-12	4.64957	0	3	1856.84	-1.25703	17.0641	1
	High	TSTAPSSPGVDSVPLQR	1	1	1	O35927		0			0		3.38996e-15	2.92939	0	2	1698.86	-0.725042	20.3153	0
	High	ASYAAGPASNYADPYR	1	1	1	O35927		0			0		3.11351e-10	4.98824	0	2	1673.75	-1.63594	20.3315	0
	High	RQGGIQLLVDLLDHR	1	1	1	O35927		0			0		8.71646e-05	2.70413	0	4	1732.98	-0.311268	26.3516	1
	High	EKGLPILVELLR	1	2	2	O35927;Q68FH0		0			0.001228		0.0070463	3.21601	0	3	1379.86	0.297974	26.9444	1
	High	QGGIQLLVDLLDHR	2	1	1	O35927		0			0		3.96112e-06	3.44118	0	3	1576.88	-0.459347	27.8352	0
	High	GLPILVELLR	5	2	2	O35927;Q68FH0		0			0		0.00188177	2.51134	0	2	1122.72	-0.249872	28.8915	0
Q8CGF6	WD repeat-containing protein 47 OS=Mus musculus GN=Wdr47 PE=1 SV=2 - [WDR47_MOUSE]	40.1019	17.93	1	12	12	18	920	102.247	5.97314
	A2	Sequence	# PSMs	# Proteins	# Protein Groups	Protein Group Accessions	Modifications	ΔCn	pRS Probability	pRS Site Probabilities	q-Value	pRS Score	PEP	XCorr	Probability	Charge	MH+ [Da]	ΔM [ppm]	RT [min]	# Missed Cleavages
	High	RPQSADAYmTR	2	1	1	Q8CGF6	M9(Oxidation)	0			0		5.27014e-09	4.36778	0	3	1311.61	-0.54216	16.7306	0
	High	LSPYPSSPmR	1	1	1	Q8CGF6	M9(Oxidation)	0			0.003297		0.0637573	2.00306	0	2	1150.56	-0.395147	18.9053	0
	High	LGELNIGmDSLGNEVPVLNQQcSGSK	1	1	1	Q8CGF6	M8(Oxidation); C22(Carbamidomethyl)	0			0		1.98067e-08	4.09488	0	3	2775.33	-0.754477	24.2982	0
	High	LFQLVmK	1	1	1	Q8CGF6	M6(Oxidation)	0			0.001672		0.0376343	2.27056	0	2	894.512	0.182395	22.0976	0
	High	LcLLLTLPR	2	1	1	Q8CGF6	C2(Carbamidomethyl)	0			0.001228		0.00687708	2.78683	0	2	1098.67	0.260857	25.9201	0
	High	LLATGQEDSScmLYDIR	1	1	1	Q8CGF6	C11(Carbamidomethyl); M12(Oxidation)	0			0		9.84684e-14	4.45399	0	2	1987.91	0.0208653	22.1897	0
	High	SLNPALDGLTcGLTSHDKR	1	1	1	Q8CGF6	C11(Carbamidomethyl)	0			0		2.4735e-14	1.50683	0	4	2055.03	-0.0720528	22.4209	1
	High	YQQHLEQKEQQR	2	1	1	Q8CGF6		0			0		1.0822e-08	3.09075	0	3	1614.8	-0.578318	16.1634	1
	High	LIHDTANIHTSTPR	2	1	1	Q8CGF6		0			0		0.000174648	2.37799	0	4	1575.82	-0.28324	18.0624	0
	Medium	AVAFHPSGSLYAVGSNSK	1	1	1	Q8CGF6		0			0.035933		0.336429	2.91978	0	3	1791.9	0.00483992	21.0882	0
	High	LILDFLNSK	3	1	1	Q8CGF6		0			0.000947		0.00686666	2.26321	0	2	1062.62	0.469919	25.7217	0
	High	AAYADLLTPLISK	1	1	1	Q8CGF6		0			0		8.8236e-05	2.71022	0	2	1375.78	0.479563	26.109	0
Q7TPR4	Alpha-actinin-1 OS=Mus musculus GN=Actn1 PE=1 SV=1 - [ACTN1_MOUSE]	39.27	17.26	1	12	12	14	892	103.004	5.37646
	A2	Sequence	# PSMs	# Proteins	# Protein Groups	Protein Group Accessions	Modifications	ΔCn	pRS Probability	pRS Site Probabilities	q-Value	pRS Score	PEP	XCorr	Probability	Charge	MH+ [Da]	ΔM [ppm]	RT [min]	# Missed Cleavages
	High	LmLLLEVISGER	1	1	1	Q7TPR4	M2(Oxidation)	0			0		0.000240383	2.85638	0	2	1388.78	0.308084	26.8597	0
	High	ETADTDTADQVmASFK	1	1	1	Q7TPR4	M12(Oxidation)	0			0		2.50469e-06	3.53062	0	2	1745.75	-0.524258	20.5412	0
	High	mTLGmIWTIILR	1	1	1	Q7TPR4	M1(Oxidation); M5(Oxidation)	0			0		7.02749e-10	3.56188	0	2	1479.81	0.103245	28.2583	0
	High	EGLLLWcQR	1	1	1	Q7TPR4	C7(Carbamidomethyl)	0			0.000947		0.00686666	2.31142	0	2	1174.6	0.42597	24.6291	0
	High	ATLPDADKER	1	1	1	Q7TPR4		0			0.001488		0.00760058	1.85762	0	2	1115.57	-1.03135	17.5557	1
	Medium	SIVNYKPK	1	1	1	Q7TPR4		0			0.026648		0.336429	0.922705	0	3	948.552	0.270983	18.3481	0
	High	ILAGDKNYITEDELR	1	1	1	Q7TPR4		0			0.000344		0.00587473	2.4137	0	3	1749.9	-0.0364302	21.2526	1
	High	LAILGIHNEVSK	1	1	1	Q7TPR4		0			0.000344		0.00494316	2.79133	0	2	1293.75	-1.19586	21.8351	0
	High	KAGTQIENIEEDFRDGLK	1	1	1	Q7TPR4		0			0.009277		0.138664	2.20782	0	3	2063.04	-1.4108	23.2206	2
	High	DDPLTNLNTAFDVAER	1	1	1	Q7TPR4		0			0		1.27004e-12	5.03934	0	2	1790.86	0.350375	25.3848	0
	High	LLETIDQLYLEYAK	1	1	1	Q7TPR4		0			0		8.08889e-12	3.26947	0	3	1711.92	0.277079	26.4207	0
	High	VGWEQLLTTIAR	3	1	1	Q7TPR4		0			0		4.58178e-05	3.78695	0	2	1386.77	-0.048977	27.3332	0
Q8BG95	Protein phosphatase 1 regulatory subunit 12B OS=Mus musculus GN=Ppp1r12b PE=1 SV=2 - [MYPT2_MOUSE]	36.5785	15.78	1	9	10	11	976	108.984	5.74463
	A2	Sequence	# PSMs	# Proteins	# Protein Groups	Protein Group Accessions	Modifications	ΔCn	pRS Probability	pRS Site Probabilities	q-Value	pRS Score	PEP	XCorr	Probability	Charge	MH+ [Da]	ΔM [ppm]	RT [min]	# Missed Cleavages
	High	KEEEQQmLQDAR	1	1	1	Q8BG95	M7(Oxidation)	0			0		9.69574e-08	3.53485	0	2	1520.7	-0.996785	17.1947	1
	High	SYFSmLVPR	1	1	1	Q8BG95	M5(Oxidation)	0			0.00712		0.10859	1.94007	0	2	1115.55	-1.72283	23.4994	0
	High	EmDTSEKGEADLDDQSSNR	1	1	1	Q8BG95	M2(Oxidation)	0			0		5.91221e-10	3.71048	0	3	2142.87	-0.877546	17.4922	1
	High	LGQTPFDVADEGLVEHLEmLQK	1	1	1	Q8BG95	M19(Oxidation)	0			0		7.26238e-06	2.147	0	3	2485.23	0.300825	26.3313	0
	High	ASGPDSENSETSTHATAAK	2	1	1	Q8BG95		0			0		3.80054e-10	4.88169	0	2	1860.82	-0.303813	16.4042	0
	High	RLSSTSDIEEKENR	1	1	1	Q8BG95		0			0		1.18303e-08	3.94658	0	3	1663.82	-1.11385	17.3056	2
	High	GSLTEQEPAER	1	1	1	Q8BG95		0			0.000344		0.00506452	2.6996	0	2	1216.58	-0.593292	17.9555	0
	High	LESGGTNPTSSDSYSDR	1	1	1	Q8BG95		0			0		3.77678e-10	3.92692	0	2	1772.76	-0.892739	17.9992	0
	High	SYLTPVRDEEAESLRK	1	1	1	Q8BG95		0			0.000947		0.00686666	3.56942	0	3	1892.97	-0.335482	19.9206	2
	High	STQGVTLTDLQEAEK	1	2	2	Q8BG95;Q9DBR7		0			0		5.6106e-10	3.83141	0	2	1619.81	-0.626248	21.6311	0
O35867	Neurabin-1 OS=Rattus norvegicus GN=Ppp1r9a PE=1 SV=1 - [NEB1_RAT]	36.3009	15.43	1	10	12	15	1095	122.661	5.13525
	A2	Sequence	# PSMs	# Proteins	# Protein Groups	Protein Group Accessions	Modifications	ΔCn	pRS Probability	pRS Site Probabilities	q-Value	pRS Score	PEP	XCorr	Probability	Charge	MH+ [Da]	ΔM [ppm]	RT [min]	# Missed Cleavages
	High	LELFPVELEKDEDGLGISIIGmGVGADAGLEK	1	1	1	O35867	M22(Oxidation)	0			0.001672		0.0205483	2.95572	0	3	3330.7	0.221583	27.3393	1
	High	LESSVSER	1	1	1	O35867		0			0.001672		0.0138747	2.52147	0	2	906.452	-0.399534	16.953	0
	High	HAVTEAEIQK	1	1	1	O35867		0			0.002755		0.0612556	2.20286	0	2	1125.59	-1.42758	17.4008	0
	Medium	NQLQQNIEENKER	1	1	1	O35867		0			0.017126		0.279985	1.90467	0	3	1642.81	-0.80218	18.1671	1
	High	GSSDSLDSLSPR	1	1	1	O35867		0			0.004577		0.076059	2.36369	0	2	1220.57	-0.521615	20.2845	0
	High	IRDLEAEVFR	1	1	1	O35867		0			0.005579		0.100046	2.19704	0	3	1247.67	-0.302539	21.8028	1
	Medium	LGIFVK	1	2	2	O35867;Q6R891		0			0.02968		0.336429	1.5342	0	2	676.439	-0.187433	22.4151	0
	High	EKPGQVSEVAQLISQTLEQERR	1	1	1	O35867		0			0		1.28052e-07	2.69419	0	4	2525.33	0.196753	25.241	1
	High	TEAVSPTVSQLSAVFENSESPGAITPGK	2	1	1	O35867		0			0		1.64422e-08	3.57839	0	3	2803.4	0.80987	25.6834	0
	High	LELFPVELEK	3	2	2	O35867;Q6R891		0			0.000947		0.0068711	1.98849	0	2	1216.68	0.793886	26.1485	0
	High	EKPGQVSEVAQLISQTLEQER	1	1	1	O35867		0			0		2.86075e-07	4.20551	0	3	2369.23	0.0543841	26.0738	0
	High	IQVNDQIVEVDGISLVGVTQNFAATVLR	1	1	1	O35867		0			0		3.14241e-16	6.21248	0	3	2998.62	-0.0328729	29.6227	0
Q8VD37	SH3-containing GRB2-like protein 3-interacting protein 1 OS=Mus musculus GN=Sgip1 PE=1 SV=1 - [SGIP1_MOUSE]	35.8312	17	1	7	7	9	806	86.0098	7.86963
	A2	Sequence	# PSMs	# Proteins	# Protein Groups	Protein Group Accessions	Modifications	ΔCn	pRS Probability	pRS Site Probabilities	q-Value	pRS Score	PEP	XCorr	Probability	Charge	MH+ [Da]	ΔM [ppm]	RT [min]	# Missed Cleavages
	High	IEKLPsISDLDSIFGPVLSPK	1	1	1	Q8VD37	S6(Phospho)	0	0.0452436	S(6): 4.5; S(8): 91.0; S(12): 4.5; S(19): 0.0	0	63.2606	4.09856e-12	4.36556	0	3	2335.22	-0.135645	28.6165	1
	High	GPSPLTmGAQDTLPVAAAFTETVNAYFK	2	1	1	Q8VD37	M7(Oxidation)	0			0		7.66914e-08	5.25457	0	3	2913.44	0.470792	29.0231	0
	High	YNTDAmSTAVALNNVQFLVPIDGGVTK	1	1	1	Q8VD37	M6(Oxidation)	0			0.000344		0.00423433	2.90797	0	3	2854.43	-0.118449	26.1219	0
	High	YNSPELDEEGYSIRPEEPGSTK	1	1	1	Q8VD37		0			0		3.89329e-06	2.7642	0	3	2497.13	-1.06763	21.031	0
	High	HFANNPSPAALTFR	1	1	1	Q8VD37		0			0.000947		0.00686774	2.3963	0	2	1542.78	-0.128237	21.4316	0
	High	KPLDDTLALAPLFGPPLESAFDEQK	1	1	1	Q8VD37		0			0		2.4071e-14	3.60778	0	3	2712.41	-0.397348	27.5725	0
	High	IEKLPSISDLDSIFGPVLSPK	1	1	1	Q8VD37		0			0		9.71281e-12	3.67978	0	3	2255.25	-0.157583	27.9085	1
	High	LPSISDLDSIFGPVLSPK	1	1	1	Q8VD37		0			0		2.01455e-12	5.62917	0	2	1885.03	-0.591	28.6733	0
P85972	Vinculin OS=Rattus norvegicus GN=Vcl PE=1 SV=1 - [VINC_RAT]	34.8596	10.51	4	8	8	11	1066	116.542	6.0874
	A2	Sequence	# PSMs	# Proteins	# Protein Groups	Protein Group Accessions	Modifications	ΔCn	pRS Probability	pRS Site Probabilities	q-Value	pRS Score	PEP	XCorr	Probability	Charge	MH+ [Da]	ΔM [ppm]	RT [min]	# Missed Cleavages
	High	VmLVNSmNTVK	1	4	1	P85972	M2(Oxidation); M7(Oxidation)	0			0.003024		0.0631236	1.89017	0	2	1267.64	-0.533527	19.2143	0
	Medium	ELLPVLISAmK	1	4	1	P85972	M10(Oxidation)	0			0.013545		0.249014	2.07523	0	2	1229.72	0.701801	24.7669	0
	High	mLGQmTDQVADLR	1	4	1	P85972	M1(Oxidation); M5(Oxidation)	0			0		3.5252e-05	4.01783	0	2	1509.7	-0.741241	20.2267	0
	High	STVEGIQASVK	1	4	1	P85972		0			0.001228		0.00687365	2.84861	0	2	1118.6	-1.38209	19.4768	0
	High	IPTISTQLK	1	4	1	P85972		0			0.005579		0.0977221	1.3363	0	2	1000.6	0.29003	21.2214	0
	High	AQQVSQGLDVLTAK	1	4	1	P85972		0			0		1.27289e-06	4.38777	0	2	1457.8	-0.220521	21.9425	0
	High	LLAVAATAPPDAPNREEVFDER	1	4	1	P85972		0			0.001488		0.00825585	2.89755	0	3	2381.21	-0.773742	22.1517	1
	High	AIPDLTAPVAAVQAAVSNLVR	4	4	1	P85972		0			0		3.14241e-16	5.23177	0	2	2076.18	-0.39196	29.7968	0
P17426	AP-2 complex subunit alpha-1 OS=Mus musculus GN=Ap2a1 PE=1 SV=1 - [AP2A1_MOUSE]	32.0654	14.33	1	6	10	12	977	107.596	7.03467
	A2	Sequence	# PSMs	# Proteins	# Protein Groups	Protein Group Accessions	Modifications	ΔCn	pRS Probability	pRS Site Probabilities	q-Value	pRS Score	PEP	XCorr	Probability	Charge	MH+ [Da]	ΔM [ppm]	RT [min]	# Missed Cleavages
	High	FFQPTEmAAQDFFQR	1	1	1	P17426	M7(Oxidation)	0			0		1.39015e-11	3.28707	0	2	1878.85	0.277852	24.5142	0
	High	LLQcYPPPEDAAVK	1	1	1	P17426	C4(Carbamidomethyl)	0			0.000947		0.00686666	2.15272	0	2	1600.8	0.214634	20.8089	0
	High	AcNQLGQFLQHR	1	4	2	P17426;P17427	C2(Carbamidomethyl)	0			0		2.87915e-05	1.80547	0	3	1471.72	-0.0558147	21.6536	0
	High	NADVELQQR	1	4	2	P17426;P17427		0			0.000344		0.00392329	2.34385	0	2	1072.54	-1.21065	18.2441	0
	High	ALLLSTYIK	1	4	2	P17426;P17427		0			0.000344		0.00509678	1.83276	0	2	1021.63	-0.281366	24.2516	0
	High	FINLFPETK	1	1	1	P17426		0			0.000344		0.00629181	2.35681	0	2	1108.6	-0.187692	24.7934	0
	High	TSVQFQNFLPTVVHPGDLQTQLAVQTK	1	1	1	P17426		0			0		3.98159e-08	3.47141	0	3	2996.59	0.315301	25.6228	0
	High	NSGVLFENQLLQIGVK	1	1	1	P17426		0			0		1.32072e-09	5.01725	0	2	1758.98	0.393545	25.9428	0
	High	DFLTPPLLSVR	2	1	1	P17426		0			0		0.000135242	2.02691	0	2	1257.72	0.525947	26.3819	0
	High	VGGYILGEFGNLIAGDPR	2	4	2	P17426;P17427		0			0		8.54194e-15	4.91286	0	2	1847.97	-0.0583782	27.1552	0
Q9WV92	Band 4.1-like protein 3 OS=Mus musculus GN=Epb41l3 PE=1 SV=1 - [E41L3_MOUSE]	30.7418	12.27	1	8	8	9	929	103.274	5.31299
	A2	Sequence	# PSMs	# Proteins	# Protein Groups	Protein Group Accessions	Modifications	ΔCn	pRS Probability	pRS Site Probabilities	q-Value	pRS Score	PEP	XCorr	Probability	Charge	MH+ [Da]	ΔM [ppm]	RT [min]	# Missed Cleavages
	Medium	QSSGEKLmDGSEILSLLESAR	1	1	1	Q9WV92	M8(Oxidation)	0			0.021255		0.322965	3.14884	0	3	2266.12	0.362421	25.8407	1
	High	LmDGSEILSLLESAR	2	1	1	Q9WV92	M2(Oxidation)	0			0		1.98357e-11	4.48573	0	2	1649.84	0.248657	26.8144	0
	High	SHFESSTVR	1	1	1	Q9WV92		0			0.001672		0.0085531	2.52075	0	2	1049.5	-0.868633	16.9204	0
	High	HQTNISELKR	1	1	1	Q9WV92		0			0.000947		0.00686666	3.19179	0	3	1225.66	-0.325923	17.358	1
	High	VESTSVGSISPGGAK	1	1	1	Q9WV92		0			0		5.30369e-10	2.62021	0	2	1375.71	-0.49809	19.1008	0
	High	GEEVDQSAPEQEQPATVSHEEEQASTIR	1	1	1	Q9WV92		0			0		2.6695e-05	4.00827	0	3	3081.39	-0.209974	19.7873	0
	High	GISQTNLITTVTPEK	1	1	1	Q9WV92		0			0		4.27457e-07	2.63677	0	2	1601.87	-0.0649569	22.1866	0
	High	IRPGEFEQFESTIGFK	1	1	1	Q9WV92		0			0		1.46048e-08	4.21461	0	3	1884.95	0.226414	24.225	0
P08413	Calcium/calmodulin-dependent protein kinase type II subunit beta OS=Rattus norvegicus GN=Camk2b PE=1 SV=1 - [KCC2B_RAT]	29.905	29.7	3	7	10	12	542	60.3636	7.1665
	A2	Sequence	# PSMs	# Proteins	# Protein Groups	Protein Group Accessions	Modifications	ΔCn	pRS Probability	pRS Site Probabilities	q-Value	pRS Score	PEP	XCorr	Probability	Charge	MH+ [Da]	ΔM [ppm]	RT [min]	# Missed Cleavages
	High	QTTAPATmSTAASGTTmGLVEQAK	1	3	1	P08413	M8(Oxidation); M17(Oxidation)	0			0		2.38676e-11	3.74749	0	3	2385.13	-0.736997	19.8012	0
	High	GAILTTmLATR	1	5	2	P11798;P08413	M7(Oxidation)	0			0.004577		0.0746986	1.36428	0	2	1163.65	0.0833939	37.9428	0
	High	NLINQmLTINPAK	1	3	1	P08413	M6(Oxidation)	0			0		1.98636e-05	3.68687	0	2	1485.81	0.1155	22.3982	0
	High	IcDPGLTSFEPEALGNLVEGmDFHR	1	3	1	P08413	C2(Carbamidomethyl); M21(Oxidation)	0			0		3.05801e-10	3.0113	0	3	2820.3	-0.426144	26.0513	0
	High	LTQYIDGQGRPR	1	3	1	P08413		0			0.008571		0.123535	1.76306	0	3	1403.74	0.20031	18.6355	0
	High	DLKPENLLLASK	2	5	2	P11798;P08413		0			0		0.000204958	3.34433	0	3	1340.78	0.443823	22.823	0
	Medium	GSLPPAALEPQTTVIHNPVDGIK	1	2	1	P08413		0			0.049044		0.336429	1.36261	0	3	2354.27	-0.143547	23.0116	0
	High	FTDEYQLYEDIGK	1	3	1	P08413		0			0		1.98277e-07	4.09887	0	2	1620.74	-0.148074	23.2115	0
	High	AGAYDFPSPEWDTVTPEAK	1	5	2	P11798;P08413		0			0		1.10729e-05	4.21939	0	2	2080.95	-0.197415	24.0198	0
	High	FYFENLLAK	2	3	1	P08413		0			0.000947		0.00686666	2.74396	0	2	1144.6	0.466839	25.5671	0
P12960	Contactin-1 OS=Mus musculus GN=Cntn1 PE=1 SV=1 - [CNTN1_MOUSE]	29.6641	15.78	1	10	10	12	1020	113.317	6.16357
	A2	Sequence	# PSMs	# Proteins	# Protein Groups	Protein Group Accessions	Modifications	ΔCn	pRS Probability	pRS Site Probabilities	q-Value	pRS Score	PEP	XCorr	Probability	Charge	MH+ [Da]	ΔM [ppm]	RT [min]	# Missed Cleavages
	High	AVDLIPWmEYEFR	1	1	1	P12960	M8(Oxidation)	0			0.009496		0.157212	2.26649	0	2	1684.81	0.777034	26.3119	0
	High	VLEPmPSTAEISTSGAVLK	1	1	1	P12960	M5(Oxidation)	0			0		5.0377e-11	2.88516	0	2	1946.01	-0.184065	22.0139	0
	High	WLLNEFPVFITmDK	1	1	1	P12960	M12(Oxidation)	0			0		1.3563e-10	4.39925	0	2	1768.9	0.166577	28.1569	0
	High	ILALAPTFEmNPmK	1	1	1	P12960	M10(Oxidation); M13(Oxidation)	0			0		7.71919e-08	2.24437	0	2	1607.82	-0.122588	23.3939	0
	High	IKTDGAAPNVAPSDVGGGGGTNR	1	1	1	P12960		0			0		3.9013e-05	3.21203	0	3	2111.05	-0.379976	18.8334	1
	High	IVESYQIR	1	1	1	P12960		0			0.000947		0.00686874	2.42913	0	2	1007.55	0.179998	19.7151	0
	High	VVATNTLGTGEPSIPSNR	1	1	1	P12960		0			0		1.56519e-12	3.69218	0	2	1812.95	0.00808526	20.6308	0
	High	TTKPYPADIVVQFK	1	1	1	P12960		0			0		3.99023e-06	2.89945	0	2	1606.88	-0.697749	22.6475	0
	High	GDGPYSLVAVINSAQDAPSEAPTEVGVK	1	1	1	P12960		0			0.001672		0.0090844	3.91841	0	3	2771.38	1.53333	25.2474	0
	High	FIPLIPIPER	3	1	1	P12960		0			0.000344		0.00562743	1.58264	0	2	1194.73	0.582582	26.029	0
Q62696	Disks large homolog 1 OS=Rattus norvegicus GN=Dlg1 PE=1 SV=1 - [DLG1_RAT]	29.1992	16.79	1	7	11	12	911	100.509	5.94775
	A2	Sequence	# PSMs	# Proteins	# Protein Groups	Protein Group Accessions	Modifications	ΔCn	pRS Probability	pRS Site Probabilities	q-Value	pRS Score	PEP	XCorr	Probability	Charge	MH+ [Da]	ΔM [ppm]	RT [min]	# Missed Cleavages
	High	GGQEEYVLSYEPVNQQEVNYTRPVIILGPmK	1	1	1	Q62696	M30(Oxidation)	0			0		2.79423e-07	3.96497	0	3	3566.78	-0.0431332	24.4673	0
	Medium	SmENImEmNKR	1	1	1	Q62696	M2(Oxidation); M6(Oxidation); M8(Oxidation)	0			0.020347		0.313366	1.90288	0	3	1430.61	-0.790919	16.1787	1
	High	VNDcILR	1	2	2	Q62696;Q63622	C4(Carbamidomethyl)	0			0.001672		0.0149359	2.17774	0	2	889.456	0.190067	19.7179	0
	High	AASHEQAAAALK	2	1	1	Q62696		0			0		5.67559e-06	3.26965	0	3	1167.61	-0.0722539	17.0579	0
	High	DYHFVTSR	1	1	1	Q62696		0			0.001228		0.00687311	2.36597	0	3	1024.48	0.0820542	19.3868	0
	High	ALFDYDKTK	1	4	2	Q62696;P31016		0			0.004577		0.0792906	2.08251	0	2	1100.56	-0.876284	20.3346	1
	High	AVEALKEAGSIVR	1	2	2	Q62696;Q63622		0			0		5.48716e-09	3.13939	0	3	1342.77	-0.28483	20.9839	1
	High	FIEAGQYNNHLYGTSVQSVR	1	1	1	Q62696		0			0		1.87839e-07	2.75167	0	3	2283.11	-0.161161	21.142	0
	High	GLGFSIAGGVGNQHIPGDNSIYVTK	1	5	3	Q62696;Q63622;P31016		0			0		2.18053e-10	3.37658	0	3	2501.28	0.0464844	23.5843	0
	High	RLQIAQLYPISIFIKPK	1	1	1	Q62696		0			0		1.37648e-12	3.11396	0	3	2028.24	0.090423	26.061	1
	High	LQIAQLYPISIFIKPK	1	1	1	Q62696		0			0		5.12586e-12	1.61294	0	3	1872.14	0.122417	27.2664	0
O44388	Tubulin beta chain OS=Trichuris trichiura PE=3 SV=1 - [TBB_TRITR]	28.6662	23.87	3	4	8	9	444	49.816	4.93213
	A2	Sequence	# PSMs	# Proteins	# Protein Groups	Protein Group Accessions	Modifications	ΔCn	pRS Probability	pRS Site Probabilities	q-Value	pRS Score	PEP	XCorr	Probability	Charge	MH+ [Da]	ΔM [ppm]	RT [min]	# Missed Cleavages
	High	LAVNmVPFPR	1	4	2	O44388;Q3ZBU7	M5(Oxidation)	0			0.000344		0.00410138	2.60411	0	2	1159.63	-0.190044	22.5771	0
	High	LHFFmPGFAPLTSR	2	4	2	O44388;Q3ZBU7	M5(Oxidation)	0			0		0.000178089	2.95949	0	2	1636.83	-0.692191	24.444	0
	High	LTTPTYGDLNHLVSATmSGVTTcLR	1	4	2	O44388;Q3ZBU7	M17(Oxidation); C23(Carbamidomethyl)	0			0		5.1663e-12	4.08933	0	3	2724.33	0.266925	24.6687	0
	High	ALTVPELTQQmFDAK	1	4	2	O44388;Q3ZBU7	M11(Oxidation)	0			0		0.00119455	2.98655	0	2	1707.86	-1.10497	23.2926	0
	High	AILVDLEPGTmDSVR	1	3	1	O44388	M11(Oxidation)	0			0		0.00249672	3.45813	0	2	1631.83	0.0649493	23.3094	0
	High	mSATFIGNSTAIQELFKR	1	3	1	O44388	M1(Oxidation)	0			0.001672		0.00860346	2.99835	0	3	2030.04	-1.20485	25.11	1
	High	mSATFIGNSTAIQELFK	1	3	1	O44388	M1(Oxidation)	0			0		1.28087e-14	4.69115	0	2	1873.94	0.745761	26.2248	0
	High	YLTVAAIFR	1	3	1	O44388		0			0.001672		0.00947056	2.49679	0	2	1053.61	0.460739	25.5579	0
Q5SXY1	Cytospin-B OS=Mus musculus GN=Specc1 PE=1 SV=2 - [CYTSB_MOUSE]	28.6518	7.87	1	8	8	11	1067	118.029	6.63916
	A2	Sequence	# PSMs	# Proteins	# Protein Groups	Protein Group Accessions	Modifications	ΔCn	pRS Probability	pRS Site Probabilities	q-Value	pRS Score	PEP	XCorr	Probability	Charge	MH+ [Da]	ΔM [ppm]	RT [min]	# Missed Cleavages
	High	TAPAAAVSPmQR	1	1	1	Q5SXY1	M10(Oxidation)	0			0		0.000269297	2.20226	0	2	1215.61	-0.457997	17.7619	0
	High	LGSSPTSScNPTPTK	1	1	1	Q5SXY1	C9(Carbamidomethyl)	0			0		1.67265e-07	3.2861	0	2	1533.72	-0.108426	17.7383	0
	High	AEQLSQENEK	1	1	1	Q5SXY1		0			0		0.00174857	3.28356	0	2	1175.55	-0.55382	16.5432	0
	High	LINLLQER	1	1	1	Q5SXY1		0			0.003825		0.0675528	1.85927	0	2	998.599	0.12274	23.1922	0
	High	LHNNQLISELEGSVIK	1	1	1	Q5SXY1		0			0.000947		0.00686666	3.71399	0	3	1793.98	0.487363	24.4009	0
	High	LHNNQLISELEGSVIKLEEQK	2	1	1	Q5SXY1		0			0		3.14241e-16	2.4982	0	3	2421.31	3.91326	25.9655	1
	High	GTSQRLDLPDLPLSDLLK	1	1	1	Q5SXY1		0			0		5.54301e-10	3.32888	0	3	1981.1	-0.154329	26.6832	1
	High	LDLPDLPLSDLLK	3	1	1	Q5SXY1		0			0		3.72995e-07	3.05292	0	2	1451.84	0.145835	28.3334	0
P68362	Tubulin alpha-1A chain OS=Cricetulus griseus GN=TUBA1A PE=2 SV=1 - [TBA1A_CRIGR]	28.6123	21.95	2	7	7	8	451	50.1036	5.05908
	A2	Sequence	# PSMs	# Proteins	# Protein Groups	Protein Group Accessions	Modifications	ΔCn	pRS Probability	pRS Site Probabilities	q-Value	pRS Score	PEP	XCorr	Probability	Charge	MH+ [Da]	ΔM [ppm]	RT [min]	# Missed Cleavages
	High	TIQFVDWcPTGFK	1	2	1	P68362	C8(Carbamidomethyl)	0			0		1.07102e-05	3.92722	0	2	1598.77	0.467006	25.347	0
	High	DVNAAIATIK	1	2	1	P68362		0			0		0.000265446	2.41807	0	2	1015.58	0.00331738	21.2186	0
	High	VGINYQPPTVVPGGDLAK	1	2	1	P68362		0			0		0.000279026	3.54827	0	2	1824.99	0.139219	22.8028	0
	High	TIGGGDDSFNTFFSETGAGK	1	2	1	P68362		0			0		3.11145e-12	5.71049	0	2	2007.89	-0.499956	24.4816	0
	High	EIIDLVLDR	1	2	1	P68362		0			0		0.000131526	2.51119	0	2	1085.62	-1.23366	25.104	0
	High	AVFVDLEPTVIDEVR	2	2	1	P68362		0			0		1.78881e-08	4.10739	0	2	1701.91	0.393934	25.5452	0
	High	LIGQIVSSITASLR	1	2	1	P68362		0			0		6.66835e-09	3.69411	0	3	1457.87	0.0732225	27.2886	0
Q3ZBU7	Tubulin beta-4A chain OS=Bos taurus GN=TUBB4A PE=2 SV=1 - [TBB4A_BOVIN]	28.2457	27.7	1	4	8	9	444	49.5539	4.88135
	A2	Sequence	# PSMs	# Proteins	# Protein Groups	Protein Group Accessions	Modifications	ΔCn	pRS Probability	pRS Site Probabilities	q-Value	pRS Score	PEP	XCorr	Probability	Charge	MH+ [Da]	ΔM [ppm]	RT [min]	# Missed Cleavages
	High	LAVNmVPFPR	1	4	2	O44388;Q3ZBU7	M5(Oxidation)	0			0.000344		0.00410138	2.60411	0	2	1159.63	-0.190044	22.5771	0
	High	LHFFmPGFAPLTSR	2	4	2	O44388;Q3ZBU7	M5(Oxidation)	0			0		0.000178089	2.95949	0	2	1636.83	-0.692191	24.444	0
	High	LTTPTYGDLNHLVSATmSGVTTcLR	1	4	2	O44388;Q3ZBU7	M17(Oxidation); C23(Carbamidomethyl)	0			0		5.1663e-12	4.08933	0	3	2724.33	0.266925	24.6687	0
	High	AVLVDLEPGTmDSVR	1	1	1	Q3ZBU7	M11(Oxidation)	0			0		8.60458e-07	3.19924	0	2	1617.81	-0.22085	22.6445	0
	High	ALTVPELTQQmFDAK	1	4	2	O44388;Q3ZBU7	M11(Oxidation)	0			0		0.00119455	2.98655	0	2	1707.86	-1.10497	23.2926	0
	High	mAATFIGNSTAIQELFK	1	1	1	Q3ZBU7	M1(Oxidation)	0			0		3.62358e-12	4.39004	0	2	1857.95	4.58276	26.348	0
	High	YLTVAAVFR	1	1	1	Q3ZBU7		0			0.001488		0.00736489	2.00586	0	2	1039.59	0.373578	24.4946	0
	High	GHYTEGAELVDAVLDVVR	1	1	1	Q3ZBU7		0			0.001672		0.00953503	3.62881	0	3	1942.99	0.880249	27.3457	0
P46411	Excitatory amino acid transporter 1 OS=Bos taurus GN=SLC1A3 PE=2 SV=1 - [EAA1_BOVIN]	25.4019	12.92	3	4	4	7	542	59.5527	8.1626
	A2	Sequence	# PSMs	# Proteins	# Protein Groups	Protein Group Accessions	Modifications	ΔCn	pRS Probability	pRS Site Probabilities	q-Value	pRS Score	PEP	XCorr	Probability	Charge	MH+ [Da]	ΔM [ppm]	RT [min]	# Missed Cleavages
	High	YFSFPGELLmR	1	3	1	P46411	M10(Oxidation)	0			0		9.84834e-05	2.42203	0	2	1375.67	0.0960681	25.645	0
	High	mLQmLVLPLIISSLVTGmAALDSK	2	3	1	P46411	M1(Oxidation); M4(Oxidation); M18(Oxidation)	0			0		8.97334e-16	4.95217	0	3	2592.41	0.371616	31.2146	0
	High	TTTNVLGDSLGAGIVEHLSR	1	3	1	P46411		0			0		5.41484e-09	2.17713	0	3	2040.07	-0.171974	24.6654	0
	High	IVQVTAADAFLDLIR	3	3	1	P46411		0			0		5.93978e-07	4.02472	0	2	1644.93	-0.573536	28.265	0
Q811U3	ELKS/Rab6-interacting/CAST family member 1 OS=Rattus norvegicus GN=Erc1 PE=1 SV=1 - [RB6I2_RAT]	25.1685	11.6	2	8	9	9	948	108.751	6.60986
	A2	Sequence	# PSMs	# Proteins	# Protein Groups	Protein Group Accessions	Modifications	ΔCn	pRS Probability	pRS Site Probabilities	q-Value	pRS Score	PEP	XCorr	Probability	Charge	MH+ [Da]	ΔM [ppm]	RT [min]	# Missed Cleavages
	High	VVQEENQHmQmTIQALQDELR	1	2	1	Q811U3	M9(Oxidation); M11(Oxidation)	0			0		1.69395e-09	3.7122	0	3	2572.21	-0.175205	22.2807	0
	High	LSSSmNSIK	1	2	1	Q811U3	M5(Oxidation)	0			0.001672		0.0299005	1.61193	0	2	982.487	-0.437894	17.0456	0
	Medium	SAQmLEEAR	1	2	1	Q811U3	M4(Oxidation)	0			0.021891		0.332846	1.75971	0	2	1050.49	-2.01866	17.5973	0
	High	RFENAPDSAK	1	2	1	Q811U3		0			0.009496		0.152737	2.7309	0	2	1134.55	-0.852544	16.9501	1
	High	SVGKVEPSSQSPGR	1	2	1	Q811U3		0			0		0.00180188	2.53192	0	3	1414.73	-1.27379	16.9933	1
	High	LETLTNQFSDSK	1	2	1	Q811U3		0			0		5.10037e-07	3.12568	0	2	1382.68	-0.702038	21.0501	0
	High	IAELESLTSR	1	2	1	Q811U3		0			0.000947		0.00686668	2.75	0	2	1118.61	-0.181684	21.5867	0
	High	DLNQLFQQDSSSR	1	2	1	Q811U3		0			0		1.99901e-07	4.3672	0	2	1537.72	-0.24635	23.035	0
	High	AAILQTEVDALR	1	3	2	Q6PH08;Q811U3		0			0		0.000560375	2.57897	0	2	1299.73	0.353267	23.1893	0
Q6PFD5	Disks large-associated protein 3 OS=Mus musculus GN=Dlgap3 PE=1 SV=1 - [DLGP3_MOUSE]	21.501	12.59	1	7	7	8	977	105.808	8.76318
	A2	Sequence	# PSMs	# Proteins	# Protein Groups	Protein Group Accessions	Modifications	ΔCn	pRS Probability	pRS Site Probabilities	q-Value	pRS Score	PEP	XCorr	Probability	Charge	MH+ [Da]	ΔM [ppm]	RT [min]	# Missed Cleavages
	High	GPAGPGPGPGSGAAPEAR	1	1	1	Q6PFD5		0			0		9.6729e-10	3.92526	0	2	1502.73	-1.0244	18.013	0
	Medium	ASPKPPTLIIK	2	1	1	Q6PFD5		0			0.036382		0.336429	1.54752	0	3	1164.74	0.40184	20.8059	0
	High	APTYSVFR	1	1	1	Q6PFD5		0			0.001488		0.00747611	2.03605	0	2	940.489	-0.0279007	21.1362	0
	High	SAVGSTQLLLSQK	1	1	1	Q6PFD5		0			0		2.7618e-05	2.59925	0	2	1331.75	-0.721288	21.6282	0
	High	HSSATESADSIEIYIPEAQTR	1	1	1	Q6PFD5		0			0		8.87002e-07	3.0621	0	3	2305.09	-0.29466	22.809	0
	High	AGLGHLSPEGPLSLSEGPSSVGPEGGPGGVGAGGGSSTFPR	1	1	1	Q6PFD5		0			0		1.82331e-10	6.95147	0	3	3672.79	-0.475025	23.6847	0
	High	LPPTLLDQFEK	1	1	1	Q6PFD5		0			0.001228		0.00687539	2.92685	0	2	1300.72	0.452313	24.5277	0
P01840	Ig kappa-b4 chain C region OS=Oryctolagus cuniculus PE=1 SV=1 - [KAC4_RABIT]	21.2487	42.72	1	3	3	5	103	11.0363	4.71631
	A2	Sequence	# PSMs	# Proteins	# Protein Groups	Protein Group Accessions	Modifications	ΔCn	pRS Probability	pRS Site Probabilities	q-Value	pRS Score	PEP	XCorr	Probability	Charge	MH+ [Da]	ΔM [ppm]	RT [min]	# Missed Cleavages
	High	TPQNSADcTYNLSSTLTLTSTQYNSHK	1	1	1	P01840	C8(Carbamidomethyl)	0			0		3.14241e-16	5.07155	0	3	3032.39	-0.366716	22.6705	0
	High	VTQGTTSVVQSFNRGDc	1	1	1	P01840	C17(Carbamidomethyl)	0			0		3.24106e-13	5.23871	0	2	1855.86	-0.250245	20.6476	1
	High	VTQGTTSVVQSFNR	3	1	1	P01840		0			0		1.38771e-09	3.86767	0	2	1523.78	-0.803531	20.6414	0
P26233	Catenin beta OS=Xenopus laevis GN=ctnnb1 PE=1 SV=1 - [CTNB_XENLA]	21.0227	9.99	5	6	6	8	781	85.3951	5.85889
	A2	Sequence	# PSMs	# Proteins	# Protein Groups	Protein Group Accessions	Modifications	ΔCn	pRS Probability	pRS Site Probabilities	q-Value	pRS Score	PEP	XCorr	Probability	Charge	MH+ [Da]	ΔM [ppm]	RT [min]	# Missed Cleavages
	High	HQEAEmAQNAVR	1	5	1	P26233	M6(Oxidation)	0			0		2.67366e-06	3.28296	0	2	1399.64	-0.00216998	16.6309	0
	High	TmQNTNDVETAR	1	5	1	P26233	M2(Oxidation)	0			0		2.23387e-06	2.99004	0	2	1395.62	-0.405336	16.8558	0
	Medium	SGGIPALVK	1	5	1	P26233		0			0.019045		0.293672	1.40836	0	2	841.514	0.262141	21.318	0
	Medium	LHYGLPVVVK	1	5	1	P26233		0			0.023051		0.336429	2.23794	0	3	1124.68	-0.108042	22.0871	0
	High	NEGVATYAAAVLFR	1	5	1	P26233		0			0		4.19507e-06	3.30789	0	3	1481.77	0.111485	25.8628	0
	High	GLNTIPLFVQLLYSPIENIQR	3	5	1	P26233		0			0		1.62272e-07	3.64927	0	3	2428.36	-0.399197	30.5145	0
P17427	AP-2 complex subunit alpha-2 OS=Mus musculus GN=Ap2a2 PE=1 SV=2 - [AP2A2_MOUSE]	20.1983	10.55	3	2	6	7	938	103.951	6.93213
	A2	Sequence	# PSMs	# Proteins	# Protein Groups	Protein Group Accessions	Modifications	ΔCn	pRS Probability	pRS Site Probabilities	q-Value	pRS Score	PEP	XCorr	Probability	Charge	MH+ [Da]	ΔM [ppm]	RT [min]	# Missed Cleavages
	High	LSTVASTDILATVLEEmPPFPER	1	3	1	P17427	M17(Oxidation)	0			0		1.74594e-12	4.1157	0	3	2532.29	0.0968278	27.6472	0
	High	AcNQLGQFLQHR	1	4	2	P17426;P17427	C2(Carbamidomethyl)	0			0		2.87915e-05	1.80547	0	3	1471.72	-0.0558147	21.6536	0
	High	NADVELQQR	1	4	2	P17426;P17427		0			0.000344		0.00392329	2.34385	0	2	1072.54	-1.21065	18.2441	0
	High	ALLLSTYIK	1	4	2	P17426;P17427		0			0.000344		0.00509678	1.83276	0	2	1021.63	-0.281366	24.2516	0
	High	VGGYILGEFGNLIAGDPR	2	4	2	P17426;P17427		0			0		8.54194e-15	4.91286	0	2	1847.97	-0.0583782	27.1552	0
	High	IIGFGSALLEEVDPNPANFVGAGIIHTK	1	3	1	P17427		0			0		7.65362e-13	4.14683	0	3	2879.53	-0.57706	27.5488	0
Q9JMH9	Myosin-XVIIIa OS=Mus musculus GN=Myo18a PE=1 SV=2 - [MY18A_MOUSE]	19.7708	3.07	1	4	4	5	2050	232.611	6.27783
	A2	Sequence	# PSMs	# Proteins	# Protein Groups	Protein Group Accessions	Modifications	ΔCn	pRS Probability	pRS Site Probabilities	q-Value	pRS Score	PEP	XCorr	Probability	Charge	MH+ [Da]	ΔM [ppm]	RT [min]	# Missed Cleavages
	High	AAYLLGcSLEELSSAIFK	2	1	1	Q9JMH9	C7(Carbamidomethyl)	0			0		3.14241e-16	5.90159	0	2	1972.01	0.193744	29.5365	0
	Medium	TFLQELER	1	1	1	Q9JMH9		0			0.022831		0.336429	2.49416	0	2	1035.55	0.179074	23.5907	0
	High	VVSLEAELQDISSQESKDEASLAK	1	1	1	Q9JMH9		0			0		4.50678e-05	2.64129	0	3	2576.29	-0.763512	25.1969	1
	High	AVEELLESLDLEK	1	1	1	Q9JMH9		0			0		2.3601e-08	4.33406	0	2	1487.78	0.0631247	26.0578	0
A5A6M6	Keratin, type II cytoskeletal 1 OS=Pan troglodytes GN=KRT1 PE=2 SV=1 - [K2C1_PANTR]	19.4185	11.46	2	6	6	6	637	65.4497	7.81104
	A2	Sequence	# PSMs	# Proteins	# Protein Groups	Protein Group Accessions	Modifications	ΔCn	pRS Probability	pRS Site Probabilities	q-Value	pRS Score	PEP	XCorr	Probability	Charge	MH+ [Da]	ΔM [ppm]	RT [min]	# Missed Cleavages
	High	SKAEAESLYQSK	1	2	1	A5A6M6		0			0		0.00138168	3.40307	0	2	1340.67	-0.670367	18.0191	1
	Medium	TLLEGEESR	1	2	1	A5A6M6		0			0.019699		0.305037	1.95273	0	2	1033.52	-0.395448	19.2329	0
	High	FLEQQNQVLQTK	1	2	1	A5A6M6		0			0.00068		0.00686666	3.40124	0	2	1475.78	-0.493163	20.5738	0
	High	SLNNQFASFIDK	1	2	1	A5A6M6		0			0		1.20563e-07	3.91603	0	2	1383.69	0.172045	23.8397	0
	High	SLDLDSIIAEVK	1	2	1	A5A6M6		0			0		4.04471e-08	3.30657	0	2	1302.71	-0.41766	26.2613	0
	High	THNLEPYFESFINNLR	1	2	1	A5A6M6		0			0		4.99505e-08	3.43881	0	3	1993.98	0.126162	26.4174	0
P63009	AP-2 complex subunit beta OS=Bos taurus GN=AP2B1 PE=1 SV=2 - [AP2B1_BOVIN]	19.3279	6.19	4	5	5	6	937	104.5	5.37646
	A2	Sequence	# PSMs	# Proteins	# Protein Groups	Protein Group Accessions	Modifications	ΔCn	pRS Probability	pRS Site Probabilities	q-Value	pRS Score	PEP	XCorr	Probability	Charge	MH+ [Da]	ΔM [ppm]	RT [min]	# Missed Cleavages
	High	LSHANSAVVLSAVK	1	4	1	P63009		0			0.000947		0.00686666	2.38485	0	3	1395.8	-0.346926	20.2966	0
	Medium	FLELLPK	1	4	1	P63009		0			0.049749		0.336429	1.93904	0	2	859.529	-0.231811	24.0984	0
	High	LASQANIAQVLAELK	2	4	1	P63009		0			0		2.63203e-12	3.8797	0	2	1568.9	0.370588	26.1698	0
	High	KLAPPLVTLLSGEPEVQYVALR	1	4	1	P63009		0			0		2.26113e-14	3.69589	0	3	2393.38	0.0651866	27.1307	1
	High	LAPPLVTLLSGEPEVQYVALR	1	4	1	P63009		0			0		3.14241e-16	3.67836	0	3	2265.29	0.41883	28.3403	0
Q7Z406	Myosin-14 OS=Homo sapiens GN=MYH14 PE=1 SV=2 - [MYH14_HUMAN]	17.4468	2.81	2	1	5	7	1995	227.732	5.60498
	A2	Sequence	# PSMs	# Proteins	# Protein Groups	Protein Group Accessions	Modifications	ΔCn	pRS Probability	pRS Site Probabilities	q-Value	pRS Score	PEP	XCorr	Probability	Charge	MH+ [Da]	ΔM [ppm]	RT [min]	# Missed Cleavages
	High	VGEEEEcSR	1	2	1	Q7Z406	C7(Carbamidomethyl)	0			0.001672		0.00966932	2.63504	0	2	1094.44	-0.99759	15.8478	0
	Medium	VKPLLQVTR	1	5	3	Q61879;P35748;Q7Z406		0			0.034848		0.336429	1.26266	0	2	1053.68	-1.30973	20.1543	0
	High	KFDQLLAEEK	2	6	4	Q61879;P35748;Q7Z406;Q8VDD5		0			0		0.0015859	2.90519	0	3	1220.65	0.427882	20.5547	1
	High	EQADFALEALAK	1	3	2	Q8VDD5;Q7Z406		0			0		6.45958e-05	2.30001	0	2	1305.67	0.315249	23.5672	0
	High	QLLQANPILEAFGNAK	2	5	3	P35748;Q7Z406;Q8VDD5		0			0		1.31554e-14	4.51175	0	2	1726.95	0.239138	26.5781	0
P01863	Ig gamma-2A chain C region, A allele OS=Mus musculus GN=Ighg PE=1 SV=1 - [GCAA_MOUSE]	16.3866	15.76	2	3	3	5	330	36.3662	7.40088
	A2	Sequence	# PSMs	# Proteins	# Protein Groups	Protein Group Accessions	Modifications	ΔCn	pRS Probability	pRS Site Probabilities	q-Value	pRS Score	PEP	XCorr	Probability	Charge	MH+ [Da]	ΔM [ppm]	RT [min]	# Missed Cleavages
	High	APQVYVLPPPEEEmTKK	2	2	1	P01863	M14(Oxidation)	0			0		2.96502e-07	3.06856	0	3	1972.01	-1.05668	21.025	1
	High	NTEPVLDSDGSYFmYSK	1	2	1	P01863	M14(Oxidation)	0			0		5.15285e-13	4.07177	0	2	1968.85	0.300207	22.3301	0
	High	cPAPNLLGGPSVFIFPPK	2	2	1	P01863	C1(Carbamidomethyl)	0			0		5.16191e-09	3.21946	0	3	1911.02	-0.317165	26.705	0
P31016	Disks large homolog 4 OS=Rattus norvegicus GN=Dlg4 PE=1 SV=1 - [DLG4_RAT]	16.2103	16.57	3	5	7	7	724	80.4158	5.88428
	A2	Sequence	# PSMs	# Proteins	# Protein Groups	Protein Group Accessions	Modifications	ΔCn	pRS Probability	pRS Site Probabilities	q-Value	pRS Score	PEP	XCorr	Probability	Charge	MH+ [Da]	ΔM [ppm]	RT [min]	# Missed Cleavages
	High	IIPGGAAAQDGR	1	3	1	P31016		0			0.008571		0.125476	0.921038	0	2	1125.6	-0.369308	18.3261	0
	High	NASHEQAAIALK	1	3	1	P31016		0			0.001488		0.00821062	2.03265	0	3	1252.66	0.375076	18.6416	0
	High	ALFDYDKTK	1	4	2	Q62696;P31016		0			0.004577		0.0792906	2.08251	0	2	1100.56	-0.876284	20.3346	1
	High	FIEAGQYNSHLYGTSVQSVR	1	3	1	P31016		0			0		0.000990933	2.31828	0	3	2256.1	-0.0390344	21.2463	0
	High	GLGFSIAGGVGNQHIPGDNSIYVTK	1	5	3	Q62696;Q63622;P31016		0			0		2.18053e-10	3.37658	0	3	2501.28	0.0464844	23.5843	0
	High	VNDSILFVNEVDVR	1	3	1	P31016		0			0		1.04968e-06	2.66339	0	2	1618.84	-0.324999	24.5998	0
	High	GNSGLGFSIAGGTDNPHIGDDPSIFITK	1	3	1	P31016		0			0		0.000752377	3.73685	0	3	2787.36	-0.217766	24.6889	0
Q7TQF7	Amphiphysin OS=Mus musculus GN=Amph PE=1 SV=1 - [AMPH_MOUSE]	16.0759	10.5	1	4	4	5	686	74.9672	4.62744
	A2	Sequence	# PSMs	# Proteins	# Protein Groups	Protein Group Accessions	Modifications	ΔCn	pRS Probability	pRS Site Probabilities	q-Value	pRS Score	PEP	XCorr	Probability	Charge	MH+ [Da]	ΔM [ppm]	RT [min]	# Missed Cleavages
	High	VETLHDFEAANSDELNLQR	1	1	1	Q7TQF7		0			0		4.16565e-08	2.79248	0	3	2201.05	-0.379169	22.3815	0
	High	VGFYVNTFK	1	1	1	Q7TQF7		0			0.001672		0.0122588	2.23085	0	2	1074.56	0.383559	22.8816	0
	High	GDVVLVVPSDSEADQDAGWLVGVK	1	1	1	Q7TQF7		0			0.000344		0.00610876	2.80223	0	3	2455.24	0.502211	25.8001	0
	High	LVDGSLLTLDTYLGQFPDIK	2	1	1	Q7TQF7		0			0		1.8138e-09	4.24434	0	2	2208.18	-0.416009	28.0345	0
P11442	Clathrin heavy chain 1 OS=Rattus norvegicus GN=Cltc PE=1 SV=3 - [CLH_RAT]	16.0024	2.87	4	3	3	4	1675	191.477	5.71924
	A2	Sequence	# PSMs	# Proteins	# Protein Groups	Protein Group Accessions	Modifications	ΔCn	pRS Probability	pRS Site Probabilities	q-Value	pRS Score	PEP	XCorr	Probability	Charge	MH+ [Da]	ΔM [ppm]	RT [min]	# Missed Cleavages
	High	AFmTADLPNELIELLEK	2	4	1	P11442	M3(Oxidation)	0			0		1.59867e-06	3.78561	0	2	1963.01	-0.642922	28.9548	0
	High	LPVVIGGLLDVDcSEDVIK	1	4	1	P11442	C13(Carbamidomethyl)	0			0		4.85655e-15	5.54365	0	2	2041.09	-0.246406	26.9119	0
	High	NLQNLLILTAIK	1	4	1	P11442		0			0		1.17037e-06	3.17024	0	2	1353.85	0.279246	26.9282	0
P00761	Trypsin OS=Sus scrofa PE=1 SV=1 - [TRYP_PIG]	14.3051	16.45	1	3	3	6	231	24.3938	7.18115
	A2	Sequence	# PSMs	# Proteins	# Protein Groups	Protein Group Accessions	Modifications	ΔCn	pRS Probability	pRS Site Probabilities	q-Value	pRS Score	PEP	XCorr	Probability	Charge	MH+ [Da]	ΔM [ppm]	RT [min]	# Missed Cleavages
	High	LSSPATLNSR	1	1	1	P00761		0			0.000947		0.00686666	1.8759	0	2	1045.56	-0.86036	19.1199	0
	High	VATVSLPR	2	1	1	P00761		0			0.007828		0.116882	1.2536	0	2	842.509	-0.0288272	20.3071	0
	High	LGEHNIDVLEGNEQFINAAK	3	1	1	P00761		0			0		3.29448e-16	4.03533	0	3	2211.1	-0.405543	22.9375	0
Q8CC35	Synaptopodin OS=Mus musculus GN=Synpo PE=1 SV=2 - [SYNPO_MOUSE]	13.7877	7.97	1	4	4	4	929	99.4904	9.42236
	A2	Sequence	# PSMs	# Proteins	# Protein Groups	Protein Group Accessions	Modifications	ΔCn	pRS Probability	pRS Site Probabilities	q-Value	pRS Score	PEP	XCorr	Probability	Charge	MH+ [Da]	ΔM [ppm]	RT [min]	# Missed Cleavages
	High	RPLGNFTPPPTYAETLSTAPVASR	1	1	1	Q8CC35		0			0.001672		0.0371462	2.53355	0	3	2543.32	-0.487735	22.8551	0
	High	AASPAKPSSLDLVPNLPR	1	1	1	Q8CC35		0			0		0.00169677	2.74162	0	3	1833.02	-0.159902	22.921	0
	High	VTPNPDLLDLVQTADEK	1	1	1	Q8CC35		0			0		4.62823e-15	4.28173	0	2	1867.97	0.0921426	25.2648	0
	High	VASEEEEVPLVVYLK	1	1	1	Q8CC35		0			0		5.90358e-07	4.23082	0	2	1703.91	-0.111227	25.3639	0
Q5XI78	2-oxoglutarate dehydrogenase, mitochondrial OS=Rattus norvegicus GN=Ogdh PE=1 SV=1 - [ODO1_RAT]	13.691	3.13	2	3	3	5	1023	116.221	6.771
	A2	Sequence	# PSMs	# Proteins	# Protein Groups	Protein Group Accessions	Modifications	ΔCn	pRS Probability	pRS Site Probabilities	q-Value	pRS Score	PEP	XCorr	Probability	Charge	MH+ [Da]	ΔM [ppm]	RT [min]	# Missed Cleavages
	Medium	KPLIVFTPK	1	2	1	Q5XI78		0			0.040316		0.336429	2.42354	0	2	1042.67	-0.272654	21.4712	0
	High	LNVLANVIR	1	2	1	Q5XI78		0			0.000947		0.00686666	2.59403	0	2	1011.63	-0.0230233	23.8822	0
	High	IEQLSPFPFDLLLK	3	2	1	Q5XI78		0			0		6.56247e-07	3.01452	0	2	1659.94	0.0827227	29.2678	0
P35527	Keratin, type I cytoskeletal 9 OS=Homo sapiens GN=KRT9 PE=1 SV=3 - [K1C9_HUMAN]	13.6157	12.36	1	3	3	3	623	62.0268	5.23682
	A2	Sequence	# PSMs	# Proteins	# Protein Groups	Protein Group Accessions	Modifications	ΔCn	pRS Probability	pRS Site Probabilities	q-Value	pRS Score	PEP	XCorr	Probability	Charge	MH+ [Da]	ΔM [ppm]	RT [min]	# Missed Cleavages
	High	GGSGGSYGGGGSGGGYGGGSGSR	1	1	1	P35527		0			0		3.14241e-16	6.12266	0	2	1791.73	-0.596704	17.0485	0
	High	DIENQYETQITQIEHEVSSSGQEVQSSAK	1	1	1	P35527		0			0		1.17783e-05	3.6899	0	3	3264.51	-1.74526	25.017	0
	High	NYSPYYNTIDDLKDQIVDLTVGNNK	1	1	1	P35527		0			0		2.97609e-06	3.80316	0	3	2902.41	-0.495621	27.0805	1
P13645	Keratin, type I cytoskeletal 10 OS=Homo sapiens GN=KRT10 PE=1 SV=6 - [K1C10_HUMAN]	13.1451	9.42	1	4	4	4	584	58.7917	5.21143
	A2	Sequence	# PSMs	# Proteins	# Protein Groups	Protein Group Accessions	Modifications	ΔCn	pRS Probability	pRS Site Probabilities	q-Value	pRS Score	PEP	XCorr	Probability	Charge	MH+ [Da]	ΔM [ppm]	RT [min]	# Missed Cleavages
	High	ADLEmQIESLTEELAYLKK	1	1	1	P13645	M5(Oxidation)	0			0		2.48317e-07	2.89216	0	3	2240.14	-0.0515451	27.7525	1
	High	ADLEmQIESLTEELAYLK	1	1	1	P13645	M5(Oxidation)	0			0.001228		0.00698335	3.6362	0	3	2112.04	-0.286193	29.3638	0
	High	VLDELTLTK	1	1	1	P13645		0			0		0.00156303	1.67433	0	2	1031.6	-0.272626	22.0813	0
	High	TIDDLKNQILNLTTDNANILLQIDNAR	1	1	1	P13645		0			0		8.84496e-14	4.94246	0	3	3052.63	0.587781	27.9736	1
Q5SYD0	Myosin-Id OS=Mus musculus GN=Myo1d PE=1 SV=1 - [MYO1D_MOUSE]	13.0678	5.07	2	5	5	5	1006	116.007	9.40771
	A2	Sequence	# PSMs	# Proteins	# Protein Groups	Protein Group Accessions	Modifications	ΔCn	pRS Probability	pRS Site Probabilities	q-Value	pRS Score	PEP	XCorr	Probability	Charge	MH+ [Da]	ΔM [ppm]	RT [min]	# Missed Cleavages
	High	LNQPQPDFTK	1	2	1	Q5SYD0		0			0.001672		0.00934141	1.93747	0	2	1187.6	-0.757359	19.4925	0
	Medium	VVLFLQK	1	2	1	Q5SYD0		0			0.012107		0.222029	2.26412	0	2	846.545	0.35467	22.9885	0
	High	HQVEYLGLLENVR	1	2	1	Q5SYD0		0			0		0.00161965	3.47798	0	3	1569.84	0.461309	23.7973	0
	High	TLFTLEELR	1	2	1	Q5SYD0		0			0.001672		0.0101537	2.38871	0	2	1121.62	0.229692	24.8622	0
	High	VVSVIAELLSTK	1	2	1	Q5SYD0		0			0		4.38344e-05	2.99956	0	2	1258.76	0.0198995	27.1753	0
P33146	Cadherin-15 OS=Mus musculus GN=Cdh15 PE=1 SV=3 - [CAD15_MOUSE]	12.1439	7.65	1	4	4	4	784	85.5915	4.85596
	A2	Sequence	# PSMs	# Proteins	# Protein Groups	Protein Group Accessions	Modifications	ΔCn	pRS Probability	pRS Site Probabilities	q-Value	pRS Score	PEP	XCorr	Probability	Charge	MH+ [Da]	ΔM [ppm]	RT [min]	# Missed Cleavages
	High	VSVQNEAPLQAAAPR	1	1	1	P33146		0			0.000947		0.00686781	3.04831	0	2	1550.83	-0.519021	20.427	0
	High	LSLLLQDSGEPPQQR	1	1	1	P33146		0			0.004577		0.0790086	2.68329	0	2	1680.89	-0.552505	22.9241	0
	High	TNEGVLSVVKPLDYESR	1	1	1	P33146		0			0		4.67916e-06	3.04212	0	3	1905.99	0.0756254	23.1656	0
	High	FTILEGDPDGQFK	1	1	1	P33146		0			0		1.83543e-07	3.37021	0	2	1466.72	-0.101757	23.3776	0
A2AQ25	Sickle tail protein OS=Mus musculus GN=Skt PE=1 SV=1 - [SKT_MOUSE]	11.9572	2.67	1	4	4	4	1946	212.905	7.76709
	A2	Sequence	# PSMs	# Proteins	# Protein Groups	Protein Group Accessions	Modifications	ΔCn	pRS Probability	pRS Site Probabilities	q-Value	pRS Score	PEP	XCorr	Probability	Charge	MH+ [Da]	ΔM [ppm]	RT [min]	# Missed Cleavages
	High	NQADGAGTAHVSAGK	1	1	1	A2AQ25		0			0		4.27899e-07	3.94324	0	2	1383.66	-0.809102	16.3601	0
	Medium	IEVEAVR	1	1	1	A2AQ25		0			0.047444		0.336429	1.63742	0	2	815.462	-0.131911	19.2302	0
	High	VVTLKDVEDGAFLLR	1	1	1	A2AQ25		0			0		9.70096e-07	3.3554	0	3	1674.94	0.00523619	25.6418	1
	High	QIASLTGLVQSALFK	1	1	1	A2AQ25		0			0		2.61968e-09	3.02117	0	3	1575.91	-0.106473	27.4563	0
P13596	Neural cell adhesion molecule 1 OS=Rattus norvegicus GN=Ncam1 PE=1 SV=1 - [NCAM1_RAT]	11.934	7.23	2	5	5	5	858	94.5992	4.91943
	A2	Sequence	# PSMs	# Proteins	# Protein Groups	Protein Group Accessions	Modifications	ΔCn	pRS Probability	pRS Site Probabilities	q-Value	pRS Score	PEP	XCorr	Probability	Charge	MH+ [Da]	ΔM [ppm]	RT [min]	# Missed Cleavages
	High	LEGQmGEDGNSIK	1	2	1	P13596	M5(Oxidation)	0			0		2.11964e-10	3.79387	0	2	1393.62	-1.45595	17.5464	0
	High	EANmEGIVTImGLKPETR	1	2	1	P13596	M4(Oxidation); M11(Oxidation)	0			0		0.00138432	2.61112	0	3	2021	-0.576127	21.7025	0
	High	AAHFVFR	1	2	1	P13596		0			0.000947		0.00686666	1.58785	0	3	847.457	-0.0728733	20.1172	0
	High	GLGEISAATEFK	1	2	1	P13596		0			0		0.00301612	2.84136	0	2	1222.63	0.34535	22.3073	0
	High	FIVLSNNYLQIR	1	2	1	P13596		0			0.000947		0.00686666	2.68768	0	2	1479.83	0.30523	25.0372	0
Q8BH44	Coronin-2B OS=Mus musculus GN=Coro2b PE=2 SV=2 - [COR2B_MOUSE]	11.8016	11.46	1	3	3	3	480	54.9012	8.26514
	A2	Sequence	# PSMs	# Proteins	# Protein Groups	Protein Group Accessions	Modifications	ΔCn	pRS Probability	pRS Site Probabilities	q-Value	pRS Score	PEP	XCorr	Probability	Charge	MH+ [Da]	ΔM [ppm]	RT [min]	# Missed Cleavages
	High	YYEISTEKPYLSYLmEFR	1	1	1	Q8BH44	M15(Oxidation)	0			0		1.01301e-12	4.37572	0	3	2348.12	-0.152807	24.9688	0
	High	VLIWNLDIGEPVK	1	1	1	Q8BH44		0			0		7.79828e-10	4.188	0	2	1495.85	0.248167	26.4921	0
	High	FLAIVTESAGGGSFLVIPLEQTGR	1	1	1	Q8BH44		0			0		1.41773e-09	3.23785	0	3	2462.33	-0.448865	27.5233	0
P56558	UDP-N-acetylglucosamine--peptide N-acetylglucosaminyltransferase 110 kDa subunit OS=Rattus norvegicus GN=Ogt PE=1 SV=1 - [OGT1_RAT]	11.6252	3.96	2	3	3	4	1036	115.532	6.65381
	A2	Sequence	# PSMs	# Proteins	# Protein Groups	Protein Group Accessions	Modifications	ΔCn	pRS Probability	pRS Site Probabilities	q-Value	pRS Score	PEP	XCorr	Probability	Charge	MH+ [Da]	ΔM [ppm]	RT [min]	# Missed Cleavages
	High	LVSIVAEQLEK	1	2	1	P56558		0			0.001672		0.00881353	2.37469	0	2	1228.71	-0.614011	22.7161	0
	High	AFLDSLPDVK	1	2	1	P56558		0			0.001672		0.0247777	2.18199	0	2	1104.59	0.500192	23.7218	0
	High	AVTLDPNFLDAYINLGNVLK	2	2	1	P56558		0			0		6.94561e-09	3.74304	0	2	2190.18	-0.390927	28.9318	0
Q9Z0H8	CAP-Gly domain-containing linker protein 2 OS=Mus musculus GN=Clip2 PE=1 SV=2 - [CLIP2_MOUSE]	11.3088	4.11	1	3	3	3	1047	115.84	6.48096
	A2	Sequence	# PSMs	# Proteins	# Protein Groups	Protein Group Accessions	Modifications	ΔCn	pRS Probability	pRS Site Probabilities	q-Value	pRS Score	PEP	XCorr	Probability	Charge	MH+ [Da]	ΔM [ppm]	RT [min]	# Missed Cleavages
	High	TGNESGSNLSDSGSVK	1	1	1	Q9Z0H8		0			0		4.43753e-12	4.06473	0	2	1538.69	-0.100525	17.51	0
	High	KISGTTALQEALKEK	1	1	1	Q9Z0H8		0			0		0.000105719	4.03476	0	3	1616.92	-0.826235	20.7615	2
	High	AQELEGLDVEYR	1	1	1	Q9Z0H8		0			0		5.53375e-06	3.20927	0	2	1421.69	-0.714949	22.0365	0
Q9DBR7	Protein phosphatase 1 regulatory subunit 12A OS=Mus musculus GN=Ppp1r12a PE=1 SV=2 - [MYPT1_MOUSE]	11.2592	7.09	1	4	5	5	1029	114.927	5.49072
	A2	Sequence	# PSMs	# Proteins	# Protein Groups	Protein Group Accessions	Modifications	ΔCn	pRS Probability	pRS Site Probabilities	q-Value	pRS Score	PEP	XCorr	Probability	Charge	MH+ [Da]	ΔM [ppm]	RT [min]	# Missed Cleavages
	High	ESEASREDEYKQK	1	1	1	Q9DBR7		0			0		0.00073064	1.85159	0	3	1598.73	-0.336131	15.8084	2
	High	LEKDDSTDFKK	1	1	1	Q9DBR7		0			0.000947		0.00686666	3.33182	0	3	1325.66	-0.492061	16.9081	2
	High	SLPSSTSTAAK	1	1	1	Q9DBR7		0			0		6.88396e-05	1.81286	0	2	1049.55	-0.660134	17.4037	0
	High	STQGVTLTDLQEAEK	1	2	2	Q8BG95;Q9DBR7		0			0		5.6106e-10	3.83141	0	2	1619.81	-0.626248	21.6311	0
	High	VGQTAFDVADEDILGYLEELQKK	1	1	1	Q9DBR7		0			0		3.64474e-05	2.28307	0	3	2581.3	-0.848689	28.3893	1
P35438	Glutamate [NMDA] receptor subunit zeta-1 OS=Mus musculus GN=Grin1 PE=1 SV=1 - [NMDZ1_MOUSE]	11.1265	5.97	4	5	5	5	938	105.414	8.83643
	A2	Sequence	# PSMs	# Proteins	# Protein Groups	Protein Group Accessions	Modifications	ΔCn	pRS Probability	pRS Site Probabilities	q-Value	pRS Score	PEP	XCorr	Probability	Charge	MH+ [Da]	ΔM [ppm]	RT [min]	# Missed Cleavages
	High	AQYIEFSKPFK	1	4	1	P35438		0			0.001488		0.00719283	1.71953	0	3	1357.72	-0.0595189	21.8151	0
	High	IPVLGLTTR	1	4	1	P35438		0			0.000344		0.00605094	2.08791	0	2	969.609	0.0497038	22.9691	0
	High	YQGLTILVK	1	4	1	P35438		0			0.009277		0.147848	2.36546	0	2	1034.62	-0.0522439	23.3125	0
	High	IVNIGAVLSTR	1	4	1	P35438		0			0.001488		0.00728045	3.30546	0	2	1142.69	0.227029	23.9305	0
	High	VIILSASEDDAATVYR	1	4	1	P35438		0			0		4.36443e-06	3.36764	0	2	1722.89	0.841772	43.9966	0
P23035	Alpha-1-antiproteinase F OS=Oryctolagus cuniculus PE=1 SV=1 - [A1AF_RABIT]	11.126	6.3	1	2	2	3	413	45.8388	6.26514
	A2	Sequence	# PSMs	# Proteins	# Protein Groups	Protein Group Accessions	Modifications	ΔCn	pRS Probability	pRS Site Probabilities	q-Value	pRS Score	PEP	XCorr	Probability	Charge	MH+ [Da]	ΔM [ppm]	RT [min]	# Missed Cleavages
	High	IAPSLAEFALSLYR	1	1	1	P23035		0			0		2.23343e-06	3.60108	0	2	1550.86	-0.115907	27.7559	0
	High	TLLALVNYVFFK	2	1	1	P23035		0			0		1.54009e-06	4.0377	0	2	1427.83	-0.165235	29.7795	0
Q61625	Glutamate receptor delta-2 subunit OS=Mus musculus GN=Grid2 PE=1 SV=1 - [GRID2_MOUSE]	11.0324	4.17	2	3	3	3	1007	113.01	6.1001
	A2	Sequence	# PSMs	# Proteins	# Protein Groups	Protein Group Accessions	Modifications	ΔCn	pRS Probability	pRS Site Probabilities	q-Value	pRS Score	PEP	XCorr	Probability	Charge	MH+ [Da]	ΔM [ppm]	RT [min]	# Missed Cleavages
	High	AILVmNPATAK	1	2	1	Q61625	M5(Oxidation)	0			0.005579		0.0916825	2.23667	0	2	1144.64	-1.02481	20.1602	0
	High	ILELQQSGDmDILK	1	2	1	Q61625	M10(Oxidation)	0			0		7.26495e-05	3.78956	0	2	1618.84	0.530721	22.8583	0
	High	TAVGDLNQNEEILQTEK	1	2	1	Q61625		0			0		1.04234e-15	5.00621	0	2	1901.94	-1.75675	21.474	0
P49793	Nuclear pore complex protein Nup98-Nup96 OS=Rattus norvegicus GN=Nup98 PE=1 SV=2 - [NUP98_RAT]	11.0268	1.65	1	2	2	4	1816	197.16	6.22705
	A2	Sequence	# PSMs	# Proteins	# Protein Groups	Protein Group Accessions	Modifications	ΔCn	pRS Probability	pRS Site Probabilities	q-Value	pRS Score	PEP	XCorr	Probability	Charge	MH+ [Da]	ΔM [ppm]	RT [min]	# Missed Cleavages
	High	LALLLSQLVGSQSVR	2	1	1	P49793		0			0		1.24195e-11	3.80298	0	2	1583.95	0.419646	26.5077	0
	High	DSPIEAVFSYLTGSR	2	1	1	P49793		0			0		0.000452382	3.5848	0	2	1641.81	-2.00995	30.3242	0
O88737	Protein bassoon OS=Mus musculus GN=Bsn PE=1 SV=4 - [BSN_MOUSE]	10.2135	1.67	1	3	3	3	3942	418.587	7.7085
	A2	Sequence	# PSMs	# Proteins	# Protein Groups	Protein Group Accessions	Modifications	ΔCn	pRS Probability	pRS Site Probabilities	q-Value	pRS Score	PEP	XCorr	Probability	Charge	MH+ [Da]	ΔM [ppm]	RT [min]	# Missed Cleavages
	High	HSDSGSDSKHDATASSSTTAAATAR	1	1	1	O88737		0			0		0.000382238	3.16324	0	4	2419.07	-0.422428	16.3285	1
	High	QHVLQQQQEER	1	1	1	O88737		0			0.00068		0.00686666	2.01295	0	3	1422.71	-0.938255	16.8302	0
	High	ASQPVAESTPAGLGAAVYEEILQTSQSIAR	1	1	1	O88737		0			0		2.99211e-11	5.03727	0	3	3044.55	-0.260051	29.3139	0
Q3UHJ0	AP2-associated protein kinase 1 OS=Mus musculus GN=Aak1 PE=1 SV=2 - [AAK1_MOUSE]	9.74883	4.59	2	2	2	2	959	103.282	6.69775
	A2	Sequence	# PSMs	# Proteins	# Protein Groups	Protein Group Accessions	Modifications	ΔCn	pRS Probability	pRS Site Probabilities	q-Value	pRS Score	PEP	XCorr	Probability	Charge	MH+ [Da]	ΔM [ppm]	RT [min]	# Missed Cleavages
	High	VAEDEFDPIPVLITK	1	2	1	Q3UHJ0		0			0		1.95681e-08	4.63248	0	2	1685.9	0.714873	26.0833	0
	High	GGQAVDSGIPLLSVSDPFIPLQVPDAPEK	1	2	1	Q3UHJ0		0			0		1.9255e-05	5.11634	0	3	2946.54	-1.38331	28.1885	0
Q8VEK3	Heterogeneous nuclear ribonucleoprotein U OS=Mus musculus GN=Hnrnpu PE=1 SV=1 - [HNRPU_MOUSE]	9.63613	5	1	2	2	3	800	87.8627	6.23975
	A2	Sequence	# PSMs	# Proteins	# Protein Groups	Protein Group Accessions	Modifications	ΔCn	pRS Probability	pRS Site Probabilities	q-Value	pRS Score	PEP	XCorr	Probability	Charge	MH+ [Da]	ΔM [ppm]	RT [min]	# Missed Cleavages
	High	EKPYFPIPEDcTFIQNVPLEDR	1	1	1	Q8VEK3	C11(Carbamidomethyl)	0			0		3.21097e-15	2.92424	0	3	2707.31	0.00031916	25.0401	0
	High	SSGPTSLFAVTVAPPGAR	2	1	1	Q8VEK3		0			0		5.05337e-05	3.75977	0	2	1714.91	0.0290478	24.4643	0
A7MBJ5	Cullin-associated NEDD8-dissociated protein 1 OS=Bos taurus GN=CAND1 PE=2 SV=1 - [CAND1_BOVIN]	9.61203	4.63	4	4	4	4	1230	136.289	5.78271
	A2	Sequence	# PSMs	# Proteins	# Protein Groups	Protein Group Accessions	Modifications	ΔCn	pRS Probability	pRS Site Probabilities	q-Value	pRS Score	PEP	XCorr	Probability	Charge	MH+ [Da]	ΔM [ppm]	RT [min]	# Missed Cleavages
	High	LTLIDPETLLPR	1	4	1	A7MBJ5		0			0		5.97941e-05	2.49715	0	2	1380.81	0.426585	26.6542	0
	High	LGTLSALDILIK	1	4	1	A7MBJ5		0			0		3.90143e-05	2.98503	0	2	1256.78	-0.261946	26.9929	0
	High	IDLRPVLGEGVPILASFLR	1	4	1	A7MBJ5		0			0.001672		0.0124404	1.98838	0	3	2065.22	-0.201165	29.0965	0
	High	ISGSILNELIGLVR	1	4	1	A7MBJ5		0			0		5.57197e-06	4.12985	0	2	1483.88	0.0779797	29.1762	0
Q9QYB5	Gamma-adducin OS=Mus musculus GN=Add3 PE=1 SV=2 - [ADDG_MOUSE]	9.29476	9.35	1	3	5	5	706	78.7277	5.94775
	A2	Sequence	# PSMs	# Proteins	# Protein Groups	Protein Group Accessions	Modifications	ΔCn	pRS Probability	pRS Site Probabilities	q-Value	pRS Score	PEP	XCorr	Probability	Charge	MH+ [Da]	ΔM [ppm]	RT [min]	# Missed Cleavages
	Medium	TPSFLKK	1	3	3	Q9QYC0;Q9QYB8;Q9QYB5		0			0.045892		0.336429	1.4736	0	3	820.493	0.433108	18.8808	1
	Medium	TPSFLK	1	3	3	Q9QYC0;Q9QYB8;Q9QYB5		0			0.028008		0.336429	1.41182	0	2	692.397	-0.570242	20.513	0
	High	GLSFSEATASTLVK	1	1	1	Q9QYB5		0			0		1.44964e-06	4.15284	0	2	1410.75	-0.220676	23.0801	0
	High	VSSGTPIKIEDPNQFVPLNTNPTEVLEKR	1	1	1	Q9QYB5		0			0		1.25987e-06	2.70009	0	4	3222.7	-0.545523	24.0753	2
	High	VNIIGEVVDQGSTDLK	1	1	1	Q9QYB5		0			0		4.9052e-06	2.44183	0	3	1686.89	0.122197	24.6785	0
Q8BRT1	CLIP-associating protein 2 OS=Mus musculus GN=Clasp2 PE=1 SV=1 - [CLAP2_MOUSE]	9.20753	4.12	2	3	3	3	1286	140.652	8.63135
	A2	Sequence	# PSMs	# Proteins	# Protein Groups	Protein Group Accessions	Modifications	ΔCn	pRS Probability	pRS Site Probabilities	q-Value	pRS Score	PEP	XCorr	Probability	Charge	MH+ [Da]	ΔM [ppm]	RT [min]	# Missed Cleavages
	High	VLcPIIQTADYPINLAAIK	1	2	1	Q8BRT1	C3(Carbamidomethyl)	0			0		7.49466e-06	4.14015	0	2	2113.17	1.03493	26.3154	0
	High	VLTTTALSTVSSGAQR	1	2	1	Q8BRT1		0			0.000344		0.00564042	2.35682	0	3	1591.87	0.0277171	21.2695	0
	High	TILLLLLETLGDKEPTIR	1	2	1	Q8BRT1		0			0.001488		0.00753689	2.71056	0	3	2038.21	-0.871262	29.4692	1
Q5RBF2	E3 ubiquitin-protein ligase NEDD4-like OS=Pongo abelii GN=NEDD4L PE=2 SV=1 - [NED4L_PONAB]	9.16074	3.86	3	3	3	4	959	110.441	5.96045
	A2	Sequence	# PSMs	# Proteins	# Protein Groups	Protein Group Accessions	Modifications	ΔCn	pRS Probability	pRS Site Probabilities	q-Value	pRS Score	PEP	XCorr	Probability	Charge	MH+ [Da]	ΔM [ppm]	RT [min]	# Missed Cleavages
	High	QmNAFLEGFTELLPIDLIK	2	3	1	Q5RBF2	M2(Oxidation)	0			0		1.23334e-11	3.86669	0	2	2208.16	-0.123844	30.2498	0
	High	LLQFVTGTSR	1	3	1	Q5RBF2		0			0		1.61413e-05	1.72997	0	2	1121.63	-0.42289	22.4464	0
	Medium	EWFFLLSK	1	3	1	Q5RBF2		0			0.01116		0.197206	1.21846	0	2	1069.57	0.420592	27.219	0
O54931	A-kinase anchor protein 2 OS=Mus musculus GN=Akap2 PE=1 SV=3 - [AKAP2_MOUSE]	8.89773	6.61	1	3	3	3	893	98.5186	5.21143
	A2	Sequence	# PSMs	# Proteins	# Protein Groups	Protein Group Accessions	Modifications	ΔCn	pRS Probability	pRS Site Probabilities	q-Value	pRS Score	PEP	XCorr	Probability	Charge	MH+ [Da]	ΔM [ppm]	RT [min]	# Missed Cleavages
	High	VTSEVLEATR	1	1	1	O54931		0			0		0.00137268	2.25114	0	2	1104.59	0.170179	19.6297	0
	High	VKPPPSPTTEGPSLQPDLAPEEAAGTQRPK	1	1	1	O54931		0			0		8.35582e-11	3.33171	0	4	3095.6	-0.617512	20.85	0
	High	AVLTVVKDEDHGILDQFSR	1	1	1	O54931		0			0		5.16573e-07	3.31488	0	3	2142.11	-2.16948	23.2699	1
Q6ZWR6	Nesprin-1 OS=Mus musculus GN=Syne1 PE=1 SV=2 - [SYNE1_MOUSE]	8.75891	0.45	1	3	3	3	8799	1009.29	5.59229
	A2	Sequence	# PSMs	# Proteins	# Protein Groups	Protein Group Accessions	Modifications	ΔCn	pRS Probability	pRS Site Probabilities	q-Value	pRS Score	PEP	XCorr	Probability	Charge	MH+ [Da]	ΔM [ppm]	RT [min]	# Missed Cleavages
	High	LLIQDLEDLEK	1	1	1	Q6ZWR6		0			0		0.000753954	3.5041	0	2	1328.73	0.031052	25.5796	0
	High	LLSLLVLAESK	1	1	1	Q6ZWR6		0			0.000947		0.00686666	2.46822	0	2	1185.75	0.451959	26.5645	0
	High	FLSFSSLESLSSELEQTK	1	1	1	Q6ZWR6		0			0		4.07203e-06	2.78658	0	3	2032.01	0.184575	27.4119	0
Q8CFG5	Voltage-dependent calcium channel subunit alpha-2/delta-3 OS=Rattus norvegicus GN=Cacna2d3 PE=2 SV=1 - [CA2D3_RAT]	8.48782	5.16	3	3	3	3	1085	122.127	5.73193
	A2	Sequence	# PSMs	# Proteins	# Protein Groups	Protein Group Accessions	Modifications	ΔCn	pRS Probability	pRS Site Probabilities	q-Value	pRS Score	PEP	XCorr	Probability	Charge	MH+ [Da]	ΔM [ppm]	RT [min]	# Missed Cleavages
	High	GILLGVVGTDVPVKELLK	1	3	1	Q8CFG5		0			0		0.00306875	1.83985	0	3	1850.14	0.320321	25.9942	1
	High	VFVDNFDRDPSLIWQYFGSAK	1	3	1	Q8CFG5		0			0		1.86344e-07	3.41136	0	3	2504.23	1.14201	26.8336	1
	High	INLFVGAEQLTNQDFLK	1	3	1	Q8CFG5		0			0		2.78988e-10	5.07646	0	2	1950.03	0.0304732	26.8814	0
Q03173	Protein enabled homolog OS=Mus musculus GN=Enah PE=1 SV=2 - [ENAH_MOUSE]	8.18117	3.99	1	2	2	2	802	85.7916	7.72314
	A2	Sequence	# PSMs	# Proteins	# Protein Groups	Protein Group Accessions	Modifications	ΔCn	pRS Probability	pRS Site Probabilities	q-Value	pRS Score	PEP	XCorr	Probability	Charge	MH+ [Da]	ΔM [ppm]	RT [min]	# Missed Cleavages
	High	APSTSTPEPTR	1	1	1	Q03173		0			0		0.00148258	3.12318	0	2	1143.56	-0.922922	17.1639	0
	High	VEDGSFPGGGNTGSVSLASSK	1	1	1	Q03173		0			0		1.06267e-13	5.05799	0	2	1952.92	-1.42023	20.7645	0
Q8C8R3	Ankyrin-2 OS=Mus musculus GN=Ank2 PE=1 SV=2 - [ANK2_MOUSE]	7.68416	0.8	2	3	3	3	3898	425.999	5.17334
	A2	Sequence	# PSMs	# Proteins	# Protein Groups	Protein Group Accessions	Modifications	ΔCn	pRS Probability	pRS Site Probabilities	q-Value	pRS Score	PEP	XCorr	Probability	Charge	MH+ [Da]	ΔM [ppm]	RT [min]	# Missed Cleavages
	High	ATFSPIVTLEPR	1	2	1	Q8C8R3		0			0.001488		0.0077464	2.38271	0	2	1330.74	0.113196	24.0954	0
	Medium	VALLLLEK	1	2	1	Q8C8R3		0			0.014261		0.254094	2.07584	0	2	898.597	0.0504149	24.4148	0
	High	DFPQYFAVVSR	1	2	1	Q8C8R3		0			0		1.77938e-07	3.22561	0	2	1328.66	0.0665685	24.6029	0
Q9Z0U1	Tight junction protein ZO-2 OS=Mus musculus GN=Tjp2 PE=1 SV=2 - [ZO2_MOUSE]	7.42527	2.91	1	2	2	2	1167	131.2	6.78564
	A2	Sequence	# PSMs	# Proteins	# Protein Groups	Protein Group Accessions	Modifications	ΔCn	pRS Probability	pRS Site Probabilities	q-Value	pRS Score	PEP	XCorr	Probability	Charge	MH+ [Da]	ΔM [ppm]	RT [min]	# Missed Cleavages
	High	RPVVLFGPIADIAmER	1	1	1	Q9Z0U1	M14(Oxidation)	0			0		1.78924e-11	4.5265	0	3	1799.98	0.662322	25.3169	0
	High	VFLRPSPEDEAIYGPNTK	1	1	1	Q9Z0U1		0			0.001672		0.0115349	2.89878	0	3	2033.03	-0.906867	21.5006	0
O88735	Ensconsin OS=Mus musculus GN=Map7 PE=1 SV=1 - [MAP7_MOUSE]	7.36771	7.67	1	4	5	5	730	81.9724	9.36377
	A2	Sequence	# PSMs	# Proteins	# Protein Groups	Protein Group Accessions	Modifications	ΔCn	pRS Probability	pRS Site Probabilities	q-Value	pRS Score	PEP	XCorr	Probability	Charge	MH+ [Da]	ΔM [ppm]	RT [min]	# Missed Cleavages
	Medium	HFQKEEQER	1	2	2	A2AJI0;O88735		0			0.012346		0.229154	2.51333	0	3	1230.59	-0.252467	10.753	1
	High	TSAGTTDPEEATR	1	1	1	O88735		0			0		0.000240611	2.73098	0	2	1335.6	-0.54747	17.2713	0
	High	EHVPFHVSPGAR	1	1	1	O88735		0			0.001672		0.0267134	1.35765	0	3	1332.68	0.105843	18.9242	0
	High	LFVTPPEGSAR	1	1	1	O88735		0			0.001488		0.00797847	2.12339	0	2	1173.63	-0.140648	21.0221	0
	High	LLTPTHSFLAR	1	1	1	O88735		0			0.004821		0.0890264	1.46643	0	3	1255.72	0.131174	21.5642	0
P39447	Tight junction protein ZO-1 OS=Mus musculus GN=Tjp1 PE=1 SV=2 - [ZO1_MOUSE]	7.24389	2.35	3	2	2	2	1745	194.622	6.63916
	A2	Sequence	# PSMs	# Proteins	# Protein Groups	Protein Group Accessions	Modifications	ΔCn	pRS Probability	pRS Site Probabilities	q-Value	pRS Score	PEP	XCorr	Probability	Charge	MH+ [Da]	ΔM [ppm]	RT [min]	# Missed Cleavages
	High	EAGFLRPVTIFGPIADVAR	1	3	1	P39447		0			0		3.36099e-05	3.44508	0	3	2029.12	0.139897	26.469	0
	High	LAGGNDVGIFVAGVLEDSPAAK	1	3	1	P39447		0			0		1.83029e-08	3.79881	0	3	2100.1	0.567859	26.9315	0
P05708	Hexokinase-1 OS=Rattus norvegicus GN=Hk1 PE=1 SV=4 - [HXK1_RAT]	7.20674	2.94	2	2	2	2	918	102.342	6.7124
	A2	Sequence	# PSMs	# Proteins	# Protein Groups	Protein Group Accessions	Modifications	ΔCn	pRS Probability	pRS Site Probabilities	q-Value	pRS Score	PEP	XCorr	Probability	Charge	MH+ [Da]	ΔM [ppm]	RT [min]	# Missed Cleavages
	High	LSDEILIDILTR	1	2	1	P05708		0			0		9.04653e-08	3.73903	0	2	1400.8	0.534885	28.0311	0
	High	SANLVAATLGAILNR	1	2	1	P05708		0			0		1.4452e-07	3.46771	0	3	1483.86	-0.340039	28.6386	0
P97836	Disks large-associated protein 1 OS=Rattus norvegicus GN=Dlgap1 PE=1 SV=1 - [DLGP1_RAT]	7.07246	1.41	2	2	2	2	992	110.109	7.23975
	A2	Sequence	# PSMs	# Proteins	# Protein Groups	Protein Group Accessions	Modifications	ΔCn	pRS Probability	pRS Site Probabilities	q-Value	pRS Score	PEP	XCorr	Probability	Charge	MH+ [Da]	ΔM [ppm]	RT [min]	# Missed Cleavages
	High	ANRLPTNLLDQFER	1	2	1	P97836		0			0		1.02828e-10	3.52723	0	3	1686.89	-0.0149586	23.8626	1
	High	LPTNLLDQFER	1	2	1	P97836		0			0.000344		0.00311914	3.54522	0	2	1345.71	-0.267771	24.8129	0
Q8C8T7	Protein phosphatase 1 regulatory subunit 28 OS=Mus musculus GN=Ppp1r28 PE=2 SV=1 - [PPR28_MOUSE]	6.91454	4.83	1	2	2	2	828	90.7581	8.17725
	A2	Sequence	# PSMs	# Proteins	# Protein Groups	Protein Group Accessions	Modifications	ΔCn	pRS Probability	pRS Site Probabilities	q-Value	pRS Score	PEP	XCorr	Probability	Charge	MH+ [Da]	ΔM [ppm]	RT [min]	# Missed Cleavages
	High	SGAVSAAEPQLVLLSEPLASK	1	1	1	Q8C8T7		0			0		1.65762e-08	3.77103	0	3	2067.13	-0.377249	25.3236	0
	High	SSPVPETILTVTPAATVLR	1	1	1	Q8C8T7		0			0		0.00286277	3.14351	0	2	1952.1	-0.808037	25.7717	0
Q8N2Q7	Neuroligin-1 OS=Homo sapiens GN=NLGN1 PE=1 SV=2 - [NLGN1_HUMAN]	6.91271	3.33	3	2	2	2	840	93.7758	6.23975
	A2	Sequence	# PSMs	# Proteins	# Protein Groups	Protein Group Accessions	Modifications	ΔCn	pRS Probability	pRS Site Probabilities	q-Value	pRS Score	PEP	XCorr	Probability	Charge	MH+ [Da]	ΔM [ppm]	RT [min]	# Missed Cleavages
	High	LGVLGFLSTGDQAAK	1	3	1	Q8N2Q7		0			0		8.56142e-08	3.75864	0	2	1476.81	0.8824	25.7024	0
	High	GNYGLLDLIQALR	1	3	1	Q8N2Q7		0			0		8.3128e-06	3.15407	0	2	1445.81	0.290312	28.7588	0
Q8BJ42	Disks large-associated protein 2 OS=Mus musculus GN=Dlgap2 PE=1 SV=2 - [DLGP2_MOUSE]	6.57864	2.64	1	2	2	2	1059	118.998	6.81494
	A2	Sequence	# PSMs	# Proteins	# Protein Groups	Protein Group Accessions	Modifications	ΔCn	pRS Probability	pRS Site Probabilities	q-Value	pRS Score	PEP	XCorr	Probability	Charge	MH+ [Da]	ΔM [ppm]	RT [min]	# Missed Cleavages
	High	EYHSVGVQVEDEKR	1	1	1	Q8BJ42		0			0.000344		0.00634259	2.54307	0	3	1674.81	-0.795544	18.1501	1
	High	EAEENDLLEDILGK	1	1	1	Q8BJ42		0			0		3.76995e-09	4.03557	0	2	1587.78	0.1781	26.8304	0
P19491	Glutamate receptor 2 OS=Rattus norvegicus GN=Gria2 PE=1 SV=2 - [GRIA2_RAT]	6.25894	2.83	4	2	2	2	883	98.6252	7.38623
	A2	Sequence	# PSMs	# Proteins	# Protein Groups	Protein Group Accessions	Modifications	ΔCn	pRS Probability	pRS Site Probabilities	q-Value	pRS Score	PEP	XCorr	Probability	Charge	MH+ [Da]	ΔM [ppm]	RT [min]	# Missed Cleavages
	High	LNEQGLLDKLK	1	4	1	P19491		0			0.000947		0.00686666	2.58577	0	3	1270.74	0.0359127	22.1036	1
	High	ADIAIAPLTITLVR	1	4	1	P19491		0			0		0.00255185	3.67318	0	2	1466.89	0.527481	26.4953	0
Q62417	Sorbin and SH3 domain-containing protein 1 OS=Mus musculus GN=Sorbs1 PE=1 SV=2 - [SRBS1_MOUSE]	5.79489	3.1	1	3	3	3	1290	142.982	8.25049
	A2	Sequence	# PSMs	# Proteins	# Protein Groups	Protein Group Accessions	Modifications	ΔCn	pRS Probability	pRS Site Probabilities	q-Value	pRS Score	PEP	XCorr	Probability	Charge	MH+ [Da]	ΔM [ppm]	RT [min]	# Missed Cleavages
	Medium	TYIELLPPAEK	1	1	1	Q62417		0			0.029598		0.336429	1.52749	0	2	1273.7	0.401979	23.3613	0
	High	KLAPVQVLEYGEAIAK	1	1	1	Q62417		0			0		0.00114138	3.20211	0	3	1728.99	0.391091	24.1151	1
	High	QGIFPITYVDVLK	1	1	1	Q62417		0			0		5.37011e-05	2.59278	0	2	1492.84	0.858399	26.8661	0
Q92796	Disks large homolog 3 OS=Homo sapiens GN=DLG3 PE=1 SV=2 - [DLG3_HUMAN]	5.25701	3.55	3	2	2	2	817	90.2576	7.03467
	A2	Sequence	# PSMs	# Proteins	# Protein Groups	Protein Group Accessions	Modifications	ΔCn	pRS Probability	pRS Site Probabilities	q-Value	pRS Score	PEP	XCorr	Probability	Charge	MH+ [Da]	ΔM [ppm]	RT [min]	# Missed Cleavages
	High	NATHEQAAAALKR	1	3	1	Q92796		0			0		0.000128475	3.1161	0	3	1380.73	-0.386039	16.9353	1
	High	LQQAQLYPIAIFIKPK	1	3	1	Q92796		0			0		5.91648e-15	2.14091	0	3	1871.12	0.195343	25.8156	0
P01696	Ig kappa chain V region K29-213 OS=Oryctolagus cuniculus PE=1 SV=1 - [KV15_RABIT]	5.08791	19.09	1	2	2	2	110	11.5888	8.96826
	A2	Sequence	# PSMs	# Proteins	# Protein Groups	Protein Group Accessions	Modifications	ΔCn	pRS Probability	pRS Site Probabilities	q-Value	pRS Score	PEP	XCorr	Probability	Charge	MH+ [Da]	ΔM [ppm]	RT [min]	# Missed Cleavages
	Medium	IVmTQTPSSK	1	1	1	P01696	M3(Oxidation)	0			0.018358		0.289461	2.23086	0	2	1107.57	-1.23725	17.0242	0
	High	ASTLASGVPSR	1	1	1	P01696		0			0		1.75684e-07	2.85704	0	2	1045.56	-0.28617	18.765	0
Q5FVC2	Rho guanine nucleotide exchange factor 2 OS=Rattus norvegicus GN=Arhgef2 PE=2 SV=1 - [ARHG2_RAT]	4.97407	3.76	2	3	3	3	985	111.84	7.12256
	A2	Sequence	# PSMs	# Proteins	# Protein Groups	Protein Group Accessions	Modifications	ΔCn	pRS Probability	pRS Site Probabilities	q-Value	pRS Score	PEP	XCorr	Probability	Charge	MH+ [Da]	ΔM [ppm]	RT [min]	# Missed Cleavages
	High	VIQQSVR	1	2	1	Q5FVC2		0			0.004074		0.0719441	1.33799	0	2	829.489	-0.073617	16.959	0
	High	ATEAGSLEAR	1	2	1	Q5FVC2		0			0		3.23579e-05	2.15806	0	2	1004.5	0.130205	17.7854	0
	High	YIFTSLDKPSVVSLQNLIVR	1	2	1	Q5FVC2		0			0		4.17031e-08	2.81602	0	3	2292.3	0.540158	26.2864	0
P27546	Microtubule-associated protein 4 OS=Mus musculus GN=Map4 PE=1 SV=3 - [MAP4_MOUSE]	4.82309	2.49	1	2	2	2	1125	117.357	4.98291
	A2	Sequence	# PSMs	# Proteins	# Protein Groups	Protein Group Accessions	Modifications	ΔCn	pRS Probability	pRS Site Probabilities	q-Value	pRS Score	PEP	XCorr	Probability	Charge	MH+ [Da]	ΔM [ppm]	RT [min]	# Missed Cleavages
	High	HVPGGGNVQIQNK	1	1	1	P27546		0			0.001672		0.0100611	1.98451	0	2	1347.71	-0.373542	17.7228	0
	High	ATSPSTLVSTGPSSR	1	1	1	P27546		0			0		2.06158e-05	2.83858	0	2	1447.74	-0.642887	19.5886	0
Q9BZF1	Oxysterol-binding protein-related protein 8 OS=Homo sapiens GN=OSBPL8 PE=1 SV=3 - [OSBL8_HUMAN]	3.79138	3.04	1	2	2	2	889	101.132	6.96143
	A2	Sequence	# PSMs	# Proteins	# Protein Groups	Protein Group Accessions	Modifications	ΔCn	pRS Probability	pRS Site Probabilities	q-Value	pRS Score	PEP	XCorr	Probability	Charge	MH+ [Da]	ΔM [ppm]	RT [min]	# Missed Cleavages
	High	ELLSTITDPSVIVmADWLK	1	1	1	Q9BZF1	M14(Oxidation)	0			0		8.18224e-06	3.79138	0	2	2147.13	0.622801	27.4083	0
	High	SLIWTLLK	1	1	1	Q9BZF1		0			0.001672		0.03527	1.42743	0	2	973.609	0.396228	26.4661	0
Q5R414	Cytoplasmic FMR1-interacting protein 2 OS=Pongo abelii GN=CYFIP2 PE=2 SV=1 - [CYFP2_PONAB]	2.88526	1.84	4	2	2	2	1253	145.595	6.82959
	A2	Sequence	# PSMs	# Proteins	# Protein Groups	Protein Group Accessions	Modifications	ΔCn	pRS Probability	pRS Site Probabilities	q-Value	pRS Score	PEP	XCorr	Probability	Charge	MH+ [Da]	ΔM [ppm]	RT [min]	# Missed Cleavages
	High	YAPLHLVPLIER	1	4	1	Q5R414		0			0.005579		0.0996185	1.22622	0	3	1420.83	0.299699	24.2844	0
	High	NVLISVLQAIR	1	4	1	Q5R414		0			0		3.55928e-07	2.88526	0	2	1225.76	0.200489	27.5199	0
P24798	Sodium/potassium-transporting ATPase subunit alpha-3 OS=Gallus gallus GN=ATP1A3 PE=2 SV=1 - [AT1A3_CHICK]	2.62961	1.98	16	2	2	2	1010	111.213	5.37646
	A2	Sequence	# PSMs	# Proteins	# Protein Groups	Protein Group Accessions	Modifications	ΔCn	pRS Probability	pRS Site Probabilities	q-Value	pRS Score	PEP	XCorr	Probability	Charge	MH+ [Da]	ΔM [ppm]	RT [min]	# Missed Cleavages
	High	LIIVEGcQR	1	16	1	P24798	C7(Carbamidomethyl)	0			0.001672		0.0379519	1.46429	0	2	1087.59	-0.405	20.5796	0
	High	LNIPVSQVNPR	1	16	1	P24798		0			0		2.85689e-05	2.62961	0	2	1236.71	-0.174031	21.2301	0
Q8BHL3	TBC1 domain family member 10B OS=Mus musculus GN=Tbc1d10b PE=1 SV=2 - [TB10B_MOUSE]	2.28371	4.26	1	2	2	2	798	87.2206	8.89502
	A2	Sequence	# PSMs	# Proteins	# Protein Groups	Protein Group Accessions	Modifications	ΔCn	pRS Probability	pRS Site Probabilities	q-Value	pRS Score	PEP	XCorr	Probability	Charge	MH+ [Da]	ΔM [ppm]	RT [min]	# Missed Cleavages
	High	mAPGALTAKPPLAPKPGTTVASGVTAR	1	1	1	Q8BHL3	M1(Oxidation)	0			0.001228		0.0068786	2.28371	0	3	2576.42	-0.291465	20.5855	0
	High	VALVLLR	1	1	1	Q8BHL3		0			0.003825		0.0716301	1.39772	0	2	783.546	0.494534	23.5479	0
P19134	Serotransferrin OS=Oryctolagus cuniculus GN=TF PE=1 SV=4 - [TRFE_RABIT]	0	2.73	1	2	2	2	695	76.6206	6.84424
	A2	Sequence	# PSMs	# Proteins	# Protein Groups	Protein Group Accessions	Modifications	ΔCn	pRS Probability	pRS Site Probabilities	q-Value	pRS Score	PEP	XCorr	Probability	Charge	MH+ [Da]	ΔM [ppm]	RT [min]	# Missed Cleavages
	High	VPSHAVVAR	1	1	1	P19134		0			0.00712		0.108885	1.92231	0	3	935.542	-0.350669	17.0058	0
	High	TFYYAVALVK	1	1	1	P19134		0			0		0.00193931	1.2919	0	2	1174.65	1.02308	24.1678	0

## Sheet: Hoja1
Search report summary of file(s):
- \\10.5.33.22\Servei (F)\2012\digesmanuals\BeaG_MarM\FebrerTiO2test\DManual_BGMM_ACK.msf
Created with Discoverer version: 1.3.0.339
================================================================================
Number of filtered/unfiltered result items:
- 113/114 protein group(s)
- 192/22432 merged protein(s)
- 1216/17215 peptide(s)
- 2115/28169 PSM(s)
- 3982/3982 search input(s)
================================================================================
Peptide Grouping Options
- Show peptide groups: True
- Group peptides by: Mass and Sequence
Protein Grouping Options
- Enable protein grouping: True
- Consider leucine and isoleucine as equal: True
- Consider only PSMs with confidence at least: Medium
- Consider only PSMs with delta Cn better than: 0.15
- Apply strict maximum parsimony principle: True
No filters applied for data reduction
Result filters:
- Peptide Rank (Maximum rank: 1)
- Peptides Per Protein (Minimal number of peptides: 2, Count only rank 1 peptides: True, Count peptide only in top scored proteins: True)
#NAME?
================================================================================
Summary of file \\10.5.33.22\Servei (F)\2012\digesmanuals\BeaG_MarM\FebrerTiO2test\DManual_BGMM_ACK.msf
Workflow created with Discoverer version: 1.3.0.339 (DBVersion:78)
================================================================================
Search name: DManual_BGMM_ACK
Search description: PhosphoRS_CID_Sequest_SProt
Search date: 02/23/2012 11:26:18
================================================================================
The pipeline tree:
------------------
|-(0) Spectrum Files
|-(1) Spectrum Selector
|-(2) SEQUEST
|-(4) phosphoRS
|-(3) Percolator
------------------------------------------------------------------------------
Processing node 0: Spectrum Files
------------------------------------------------------------------------------
Input Data:
-----------------------------
File Name(s): F:\2012\digesmanuals\BeaG_MarM\FebrerTiO2test\DManual_BGMM_ACK.raw
------------------------------------------------------------------------------
Processing node 1: Spectrum Selector
------------------------------------------------------------------------------
1. General Settings:
-----------------------------
Precursor Selection: Use MS1 Precursor
Use New Precursor Reevaluation: True
2. Spectrum Properties Filter:
-----------------------------
Lower RT Limit: 0
Upper RT Limit: 0
First Scan: 0
Last Scan: 0
Lowest Charge State: 0
Highest Charge State: 0
Min. Precursor Mass: 350 Da
Max. Precursor Mass: 5000 Da
Total Intensity Threshold: 0
Minimum Peak Count: 1
3. Scan Event Filters:
-----------------------------
MS Order: Is MS2
Activation Type: Is CID
Scan Type: Is Full
4. Peak Filters:
-----------------------------
S/N Threshold (FT-only): 3
5. Replacements for Unrecognized Properties:
-----------------------------
Unrecognized Charge Replacements: Automatic
Unrecognized Mass Analyzer Replacements: ITMS
Unrecognized MS Order Replacements: MS2
Unrecognized Activation Type Replacements: CID
Unrecognized Polarity Replacements: +
6. Just for Testing:
-----------------------------
Precursor Clipping Range Before: 2.5 Da
Precursor Clipping Range After: 5.5 Da
------------------------------------------------------------------------------
Processing node 2: SEQUEST
------------------------------------------------------------------------------
1. Input Data:
-----------------------------
Protein Database: uniprot_sprot111214.fasta
Enzyme Name: Trypsin (Full)
Maximum Missed Cleavage Sites: 2
1.1 Peptide Scoring Options:
-----------------------------
Maximum Peptides Considered: 500
Maximum Peptides Output: 10
Calculate Probability Scores: False
Absolute XCorr Threshold: 0.4
Fragment Ion Cutoff Percentage: 0.1
Peptide Without Protein XCorr Threshold: 1.5
1.2 Protein Scoring Options:
-----------------------------
Maximum Protein References Per Peptide: 100
Protein Relevance Threshold: 1.5
Peptide Relevance Factor: 0.4
2. Tolerances:
-----------------------------
Precursor Mass Tolerance: 10 ppm
Fragment Mass Tolerance: 0.6 Da
Use Average Precursor Mass: False
Use Average Fragment Masses: False
3. Ion Series:
-----------------------------
Use Neutral Loss a Ions: True
Use Neutral Loss b Ions: True
Use Neutral Loss y Ions: True
Weight of a Ions: 0
Weight of b Ions: 1
Weight of c Ions: 0
Weight of x Ions: 0
Weight of y Ions: 1
Weight of z Ions: 0
4. Dynamic Modifications:
-----------------------------
Max. Modifications Per Peptide: 4
1. Dynamic Modification: Oxidation / +15.995 Da (M)
2. Dynamic Modification: Phospho / +79.966 Da (S, T, Y)
5. Static Modifications:
-----------------------------
1. Static Modification: Carbamidomethyl / +57.021 Da (C)
------------------------------------------------------------------------------
Processing node 4: phosphoRS
------------------------------------------------------------------------------
General Settings:
-----------------------------
Use Fragment Mass Tolerance of Search Node: True
Fragment Mass Tolerance: 0.5 Da
------------------------------------------------------------------------------
Processing node 3: Percolator
------------------------------------------------------------------------------
1. Input Data:
-----------------------------
Maximum Delta Cn: 0.05
2. Decoy Database Search:
-----------------------------
Target FDR (Strict): 0.01
Target FDR (Relaxed): 0.05
Validation based on: q-Value
================================================================================
Further information:
SEQUEST (2):
- Number of sequences searched: 448633
Percolator (3):
- Percolator Output: Results for SEQUEST (2):
Iteration 1 : After the iteration step, 1794 target PSMs with q<0.01 were estimated by cross validation
Iteration 2 : After the iteration step, 1923 target PSMs with q<0.01 were estimated by cross validation
Iteration 3 : After the iteration step, 1961 target PSMs with q<0.01 were estimated by cross validation
Iteration 4 : After the iteration step, 1967 target PSMs with q<0.01 were estimated by cross validation
Iteration 5 : After the iteration step, 1977 target PSMs with q<0.01 were estimated by cross validation
Iteration 6 : After the iteration step, 1976 target PSMs with q<0.01 were estimated by cross validation
Iteration 7 : After the iteration step, 1980 target PSMs with q<0.01 were estimated by cross validation
Iteration 8 : After the iteration step, 1979 target PSMs with q<0.01 were estimated by cross validation
Iteration 9 : After the iteration step, 1980 target PSMs with q<0.01 were estimated by cross validation
Iteration 10 : After the iteration step, 1981 target PSMs with q<0.01 were estimated by cross validation
Feature name	Raw weight	Normalized weight
XCorr	0	0.068
SpScore	0	0.0165
Delta Cn From Second PSM	0	0.337
Binomial Score	0	2.01
Isolation Interference [%]	0	0.195
MH+ [Da]	0	1.17
Delta Mass [Da]	0	-0.386
Delta Mass [ppm]	0	-0.183
Absolute Delta Mass [Da]	0	-1.2
Absolute Delta Mass [ppm]	0	-0.411
Peptide Length	0	-0.411
Is z=1	0	0
Is z=2	0	-0.408
Is z=3	0	0.104
Is z=4	0	0.505
Is z=5	0	0.22
Is z>5	0	0.0786
# Missed Cleavages	0	-0.63
Log Peptides Matched	0	0
Log Total Intensity	0	-0.12
Fraction Matched Intensity [%]	0	-0.00783
Fragment Coverage Series A, B, C [%]	0	0.0286
Fragment Coverage Series X, Y, Z [%]	0	-0.256
Log Matched Fragment Series Intensities A, B, C	0	-1.51
Log Matched Fragment Series Intensities X, Y, Z	0	0.922
Longest Sequence Series A, B, C	0	-0.0349
Longest Sequence Series X, Y, Z	0	0.575
IQR Fragment Delta Mass [Da]	0	-0.589
IQR Fragment Delta Mass [ppm]	0	-0.36
Mean Fragment Delta Mass [Da]	0	-0.435
Mean Fragment Delta Mass [ppm]	0	-0.0137
Mean Absolute Fragment Delta Mass [Da]	0	0.237
Mean Absolute Fragment Delta Mass [ppm]	0	-0.461
m0	0	-3.49
================================================================================
Processing details:
02/23/2012 12:55 PM	(2):SEQUEST:	Total search time was 24 min 3 s.
02/23/2012 12:55 PM	(3):Percolator:	Performing percolator for SEQUEST (2) took 1 min 24 s.
02/23/2012 12:55 PM	(2):SEQUEST:	Search completed
02/23/2012 12:55 PM	(2):SEQUEST:	Protein grouping (14575 groups) took: 45.42 s
02/23/2012 12:54 PM	(2):SEQUEST:	22432 protein(s) + 22338 decoy proteins scored and inserted into result file in 140.17 s
02/23/2012 12:52 PM	(2):SEQUEST:	22432 protein(s) scored
02/23/2012 12:52 PM	(2):SEQUEST:	Result finalization started
02/23/2012 12:52 PM	(4):phosphoRS:	PTM scoring of 3099 spectra (21165 peptides) completed in 1 min 20 s.
02/23/2012 12:50 PM	(4):phosphoRS:	Scoring is performed for modification Phospho (STY) with a fragment match tolerance of 0.6Da.
02/23/2012 12:50 PM	(4):phosphoRS:	Performing PTM site scoring for SEQUEST (2)
02/23/2012 12:50 PM	(3):Percolator:	Start reading Percolator results
02/23/2012 12:50 PM	(3):Percolator:	Merging results from 3 datasets
02/23/2012 12:50 PM	(3):Percolator:	Found 1875 target PSMs scoring over 1% FDR level on testset
02/23/2012 12:50 PM	(3):Percolator:	0	0	0	0	0	0	0	0	0	0	0	0	0	0	0	0	0	0	0	0	0	0	0	0	0	0	0	0	0	0	0	0	0	0
02/23/2012 12:50 PM	(3):Percolator:	0.068	0.0165	0.337	2.01	0.195	1.17	-0.386	-0.183	-1.2	-0.411	-0.411	0	-0.408	0.104	0.505	0.22	0.0786	-0.63	0	-0.12	-0.00783	0.0286	-0.256	-1.51	0.922	-0.0349	0.575	-0.589	-0.36	-0.435	-0.0137	0.237	-0.461	-3.49
02/23/2012 12:50 PM	(3):Percolator:	XCorr	SpScore	Delta Cn From Second PSM	Binomial Score	Isolation Interference [%]	MH+ [Da]	Delta Mass [Da]	Delta Mass [ppm]	Absolute Delta Mass [Da]	Absolute Delta Mass [ppm]	Peptide Length	Is z=1	Is z=2	Is z=3	Is z=4	Is z=5	Is z>5	# Missed Cleavages	Log Peptides Matched	Log Total Intensity	Fraction Matched Intensity [%]	Fragment Coverage Series A, B, C [%]	Fragment Coverage Series X, Y, Z [%]	Log Matched Fragment Series Intensities A, B, C	Log Matched Fragment Series Intensities X, Y, Z	Longest Sequence Series A, B, C	Longest Sequence Series X, Y, Z	IQR Fragment Delta Mass [Da]	IQR Fragment Delta Mass [ppm]	Mean Fragment Delta Mass [Da]	Mean Fragment Delta Mass [ppm]	Mean Absolute Fragment Delta Mass [Da]	Mean Absolute Fragment Delta Mass [ppm]	m0
02/23/2012 12:50 PM	(3):Percolator:	# first line contains normalized weights, second line the raw weights
02/23/2012 12:50 PM	(3):Percolator:	Obtained weights (only showing weights of first cross validation set)
02/23/2012 12:50 PM	(3):Percolator:	Iteration 10 : After the iteration step, 1981 target PSMs with q<0.01 were estimated by cross validation
02/23/2012 12:50 PM	(3):Percolator:	Iteration 9 : After the iteration step, 1980 target PSMs with q<0.01 were estimated by cross validation
02/23/2012 12:50 PM	(3):Percolator:	Iteration 8 : After the iteration step, 1979 target PSMs with q<0.01 were estimated by cross validation
02/23/2012 12:50 PM	(3):Percolator:	Iteration 7 : After the iteration step, 1980 target PSMs with q<0.01 were estimated by cross validation
02/23/2012 12:50 PM	(3):Percolator:	Iteration 6 : After the iteration step, 1976 target PSMs with q<0.01 were estimated by cross validation
02/23/2012 12:50 PM	(3):Percolator:	Iteration 5 : After the iteration step, 1977 target PSMs with q<0.01 were estimated by cross validation
02/23/2012 12:50 PM	(3):Percolator:	Iteration 4 : After the iteration step, 1967 target PSMs with q<0.01 were estimated by cross validation
02/23/2012 12:50 PM	(3):Percolator:	Iteration 3 : After the iteration step, 1961 target PSMs with q<0.01 were estimated by cross validation
02/23/2012 12:50 PM	(3):Percolator:	Iteration 2 : After the iteration step, 1923 target PSMs with q<0.01 were estimated by cross validation
02/23/2012 12:50 PM	(3):Percolator:	Iteration 1 : After the iteration step, 1794 target PSMs with q<0.01 were estimated by cross validation
02/23/2012 12:50 PM	(3):Percolator:	---Training with Cpos selected by cross validation, Cneg selected by cross validation, fdr=0.01
02/23/2012 12:50 PM	(3):Percolator:	Reading in data and feature calculation took 19.313 cpu seconds or 20 seconds wall time
02/23/2012 12:50 PM	(3):Percolator:	Estimating 38 over q=0.01 in initial direction
02/23/2012 12:50 PM	(3):Percolator:	A
02/23/2012 12:50 PM	(3):Percolator:	selecting cneg by cross validation
02/23/2012 12:50 PM	(3):Percolator:	selecting cpos by cross validation
02/23/2012 12:50 PM	(3):Percolator:	baFeatureNames::getNumFeatures=33
02/23/2012 12:50 PM	(3):Percolator:	Train/test set contains 6484 positives and 8206 negatives, size ratio=0.790154 and pi0=1
02/23/2012 12:50 PM	(3):Percolator:	31e77142-29e9-402c-9ec2-8468a9513af0 e39a792e-622c-452d-b49b-59809cad79d0 Delta Cn From Second PSM Binomial Score b8754504-e95e-476b-b9a4-454d4bb53aeb 1d91a87b-953a-4887-9f22-f75a497a3538 Delta Mass [Da] Delta Mass [ppm] Absolute Delta Mass [Da] Absolute Delta Mass [ppm] Peptide Length Is z=1 Is z=2 Is z=3 Is z=4 Is z=5 Is z>5 041eb6d5-e486-44a0-9bc1-19e25811c686 Log Peptides Matched Log Total In…
02/23/2012 12:50 PM	(3):Percolator:	in FeatureNames::setFromXml
02/23/2012 12:50 PM	(3):Percolator:	enzyme=Trypsin
02/23/2012 12:50 PM	(3):Percolator:	Hyperparameters fdr=0.01, Cpos=0, Cneg=0, maxNiter=10
02/23/2012 12:50 PM	(3):Percolator:	Started Thu Feb 23 12:50:06 2012 on unknown_host
02/23/2012 12:50 PM	(3):Percolator:	C:\Program Files\Thermo\Discoverer 1.3\Tools\Percolator\percolator.exe -E C:\Documents and Settings\All Users\Application Data\Thermo\Discoverer\Scratch\521f6c51-b1ba-4d7b-9ccb-ebf8bdbdf971\input.xml -X C:\Documents and Settings\All Users\Application Data\Thermo\Discoverer\Scratch\521f6c51-b1ba-4d7b-9ccb-ebf8bdbdf971\output.xml -Z
02/23/2012 12:50 PM	(3):Percolator:	Issued command:
02/23/2012 12:50 PM	(3):Percolator:	Department of Genome Sciences at the University of Washington.
02/23/2012 12:50 PM	(3):Percolator:	Written by Lukas K├ñll (lukall@u.washington.edu) in the
02/23/2012 12:50 PM	(3):Percolator:	Copyright (c) 2006-9 University of Washington. All rights reserved.
02/23/2012 12:50 PM	(3):Percolator:	Percolator version 1.17, Build Date Nov 30 2010 15:27:43
02/23/2012 12:50 PM	(3):Percolator:	Starting Percolator
02/23/2012 12:50 PM	(3):Percolator:	The input file contains 6484 peptides, 8206 decoy peptides and 33 features.
02/23/2012 12:50 PM	(3):Percolator:	Creating input file for SEQUEST (2) took 43.6 s.
02/23/2012 12:49 PM	(3):Percolator:	Start calculating features for peptides of SEQUEST (2)
02/23/2012 12:49 PM	(2):SEQUEST:	Sending 982 decoy peptide hits (9353 peptides) to result file
02/23/2012 12:47 PM	(2):SEQUEST:	Starting SEQUEST decoy search
02/23/2012 12:47 PM	(2):SEQUEST:	Sending 982 peptide hits (9379 peptides) to result file
02/23/2012 12:44 PM	(2):SEQUEST:	Starting SEQUEST search
02/23/2012 12:44 PM	(2):SEQUEST:	Receiving spectra 3001 to 3983.
02/23/2012 12:44 PM	(2):SEQUEST:	Sending 1000 decoy peptide hits (9981 peptides) to result file
02/23/2012 12:41 PM	(2):SEQUEST:	Starting SEQUEST decoy search
02/23/2012 12:41 PM	(2):SEQUEST:	Sending 1000 peptide hits (9980 peptides) to result file
02/23/2012 12:37 PM	(2):SEQUEST:	Starting SEQUEST search
02/23/2012 12:37 PM	(2):SEQUEST:	Receiving spectra 2001 to 3001.
02/23/2012 12:37 PM	(2):SEQUEST:	Sending 1000 decoy peptide hits (9969 peptides) to result file
02/23/2012 12:35 PM	(2):SEQUEST:	Starting SEQUEST decoy search
02/23/2012 12:35 PM	(2):SEQUEST:	Sending 1000 peptide hits (9975 peptides) to result file
02/23/2012 12:32 PM	(2):SEQUEST:	Starting SEQUEST search
02/23/2012 12:32 PM	(2):SEQUEST:	Receiving spectra 1001 to 2001.
02/23/2012 12:32 PM	(2):SEQUEST:	Sending 1000 decoy peptide hits (9902 peptides) to result file
02/23/2012 12:28 PM	(2):SEQUEST:	Starting SEQUEST decoy search
02/23/2012 12:28 PM	(2):SEQUEST:	Sending 1000 peptide hits (9900 peptides) to result file
02/23/2012 12:24 PM	(2):SEQUEST:	Starting SEQUEST search
02/23/2012 12:24 PM	(2):SEQUEST:	There is already an adequate decoy FASTA index.
02/23/2012 12:24 PM	(2):SEQUEST:	Looking for existing decoy FASTA index.
02/23/2012 12:24 PM	(2):SEQUEST:	There is already an adequate target FASTA index.
02/23/2012 12:24 PM	(2):SEQUEST:	Looking for existing target FASTA index.
02/23/2012 12:24 PM	(2):SEQUEST:	Receiving spectra 1 to 1001.
02/23/2012 12:24 PM	(1):Spectrum Selector:	Reading from File 1 of 1:F:\2012\digesmanuals\BeaG_MarM\FebrerTiO2test\DManual_BGMM_ACK.raw (6174 spectra total)
